# Supplementary material for: 2,4-Di-tert-butyl-6-[1-(3,5-di-tert-butyl-2-hydroxy­phen­yl)eth­yl]phenyl 4-methyl­benzene­sulfonate
Source: Acta Crystallogr Sect E Struct Rep Online. 2008 Dec 17;65(Pt 1):o155. doi: 10.1107/S1600536808042323 (PMC2968069; doi:10.1107/S1600536808042323)
Supplement: Supplementary file 1 [file e-65-0o155-sup1.cif]

##############################################################################
###                                                                        ###
###        Electronic paper (Acta Crystallographica Section E)             ###
###                                                                        ###
##############################################################################
#                                                                            #
# This CIF contains the data in a paper accepted for publication in Acta     #
# Crystallographica Section E. It conforms to the requirements of Notes      #
# for Authors for Section E, and has been peer reviewed under the auspices   #
# of the IUCr Commission on Journals.                                        #
#                                                                            #
# Full details of the Crystallographic Information File format               #
# are given in the paper "The Crystallographic Information File (CIF):       #
# a New Standard Archive File for Crystallography" by S. R. Hall, F. H.      #
# Allen and I. D. Brown [Acta Cryst. (1991), A47, 655-685].                  #
#                                                                            #
# The current version of the core CIF dictionary is obtainable from          #
# ftp://ftp.iucr.org/pub/cif_core.dic. The current version number is 2.4.    #
#                                                                            #
# Software is freely available for graphical display of the structure(s) in  #
# this CIF.  For information consult the CIF home page http://www.iucr.org/  #
# cif/home.html                                                              #
#                                                                            #
# This file may be used for bona fide research purposes within the           #
# scientific community so long as proper attribution is given to the journal # 
# article from which it was obtained.                                        #
#                                                                            #
##############################################################################
                                             
data_I
_audit_creation_method     SHELXL-97
_chemical_name_systematic
;
2,4-Di-<i>tert</i>-butyl-6-[1-(3,5-di-<i>tert</i>-butyl-2-
hydroxyphenyl)ethyl]phenyl 4-methylbenzenesulfonate
;
_chemical_name_common     ?
_chemical_formula_moiety     'C37 H52 O4 S'
_chemical_formula_sum     'C37 H52 O4 S'
_chemical_formula_iupac     'C37 H52 O4 S'
_chemical_formula_weight     592.85
_chemical_melting_point     ?
_symmetry_cell_setting     monoclinic
_symmetry_space_group_name_H-M     'P 21/n'
_symmetry_space_group_name_hall     '-P 2yn'
loop_
    _symmetry_equiv_pos_as_xyz
    'x, y, z'
    '-x+1/2, y+1/2, -z+1/2'
    '-x, -y, -z'
    'x-1/2, -y-1/2, z-1/2'
_cell_length_a     13.893(2)
_cell_length_b     15.760(2)
_cell_length_c     17.525(3)
_cell_angle_alpha     90.00
_cell_angle_beta     107.262(3)
_cell_angle_gamma     90.00
_cell_volume     3664.3(10)
_cell_formula_units_Z     4
_cell_measurement_reflns_used     20154
_cell_measurement_theta_min     2.225
_cell_measurement_theta_max     25.508
_cell_measurement_temperature     298(2)
_exptl_crystal_description     block
_exptl_crystal_colour     colourless
_exptl_crystal_size_max     0.32
_exptl_crystal_size_mid     0.28
_exptl_crystal_size_min     0.25
_exptl_crystal_density_diffrn     1.075
_exptl_crystal_density_meas     ?
_exptl_crystal_density_method     'not measured'
_exptl_crystal_F_000     1288
_exptl_absorpt_coefficient_mu     0.122
_exptl_absorpt_correction_type     multi-scan
_exptl_absorpt_process_details     '(SADABS; Sheldrick, 2002)'
_exptl_absorpt_correction_T_min     0.9619
_exptl_absorpt_correction_T_max     0.9701
_exptl_special_details
;
;
_diffrn_ambient_temperature     298(2)
_diffrn_radiation_type     MoK\a
_diffrn_radiation_wavelength     0.71073
_diffrn_radiation_source     'fine-focus sealed tube'
_diffrn_radiation_monochromator     graphite
_diffrn_measurement_device_type     'Bruker SMART 1K CCD area-detector'
_diffrn_measurement_method     '\f and \w'
_diffrn_detector_area_resol_mean     ?
_diffrn_reflns_number     18079
_diffrn_reflns_av_R_equivalents     0.0330
_diffrn_reflns_av_sigmaI/netI     0.0340
_diffrn_reflns_theta_min     2.01
_diffrn_reflns_theta_max     25.00
_diffrn_reflns_theta_full     25.00
_diffrn_measured_fraction_theta_max     0.996
_diffrn_measured_fraction_theta_full     0.996
_diffrn_reflns_limit_h_min     -16
_diffrn_reflns_limit_h_max     15
_diffrn_reflns_limit_k_min     -18
_diffrn_reflns_limit_k_max     11
_diffrn_reflns_limit_l_min     -20
_diffrn_reflns_limit_l_max     20
_diffrn_standards_number     ?
_diffrn_standards_interval_count     ?
_diffrn_standards_interval_time     ?
_diffrn_standards_decay_%     ?
_refine_special_details
;
Refinement of <i>F</i>^2^ against ALL reflections. The weighted <i>R</i>-factor
<i>wR</i> and goodness of fit <i>S</i> are based on <i>F</i>^2^, conventional
<i>R</i>-factors <i>R</i> are based on <i>F</i>, with <i>F</i> set to zero for
negative <i>F</i>^2^. The threshold expression of <i>F</i>^2^ >
\s(<i>F</i>^2^) is used only for calculating <i>R</i>-factors(gt) <i>etc</i>.
and is not relevant to the choice of reflections for refinement.
<i>R</i>-factors based on <i>F</i>^2^ are statistically about twice as large
as those based on <i>F</i>, and <i>R</i>- factors based on ALL data will be
even larger.
;
_reflns_number_total     6422
_reflns_number_gt     4281
_reflns_threshold_expression     I>2\s(I)
_refine_ls_structure_factor_coef     Fsqd
_refine_ls_matrix_type     full
_refine_ls_R_factor_all     0.0776
_refine_ls_R_factor_gt     0.0493
_refine_ls_wR_factor_gt     0.1448
_refine_ls_wR_factor_ref     0.1571
_refine_ls_goodness_of_fit_ref     1.061
_refine_ls_restrained_S_all     1.061
_refine_ls_number_reflns     6422
_refine_ls_number_parameters     435
_refine_ls_number_restraints     0
_refine_ls_hydrogen_treatment     constr
_refine_ls_weighting_scheme     calc
_refine_ls_weighting_details
                 'calc w=1/[\s^2^(Fo^2^)+(0.0922P)^2^] where P=(Fo^2^+2Fc^2^)/3'
_atom_sites_solution_hydrogens     geom
_atom_sites_solution_primary     direct
_atom_sites_solution_secondary     difmap
_refine_ls_shift/su_max     0.000
_refine_ls_shift/su_mean     0.000
_refine_diff_density_max     0.187
_refine_diff_density_min     -0.276
_refine_ls_extinction_method     none
_refine_ls_extinction_coef     ?
loop_
    _atom_type_symbol
    _atom_type_description
    _atom_type_scat_dispersion_real
    _atom_type_scat_dispersion_imag
    _atom_type_scat_source
    'C' 'C' 0.0033 0.0016
                         'International Tables Vol C Tables 4.2.6.8 and 6.1.1.4'
    'H' 'H' 0.0000 0.0000
                         'International Tables Vol C Tables 4.2.6.8 and 6.1.1.4'
    'O' 'O' 0.0106 0.0060
                         'International Tables Vol C Tables 4.2.6.8 and 6.1.1.4'
    'S' 'S' 0.1246 0.1234
                         'International Tables Vol C Tables 4.2.6.8 and 6.1.1.4'
_computing_data_collection     'SMART (Bruker, 1997)'
_computing_cell_refinement     'SAINT (Bruker, 1997)'
_computing_data_reduction     'SAINT (Bruker, 1997)'
_computing_structure_solution     'SHELXS97 (Sheldrick, 2008)'
_computing_structure_refinement     'SHELXL97 (Sheldrick, 2008)'
_computing_molecular_graphics     'SHELXTL (Sheldrick, 2008)'
_computing_publication_material     'SHELXTL (Sheldrick, 2008)'
loop_
    _atom_site_type_symbol
    _atom_site_label
    _atom_site_fract_x
    _atom_site_fract_y
    _atom_site_fract_z
    _atom_site_U_iso_or_equiv
    _atom_site_adp_type
    _atom_site_calc_flag
    _atom_site_refinement_flags
    _atom_site_occupancy
    _atom_site_disorder_assembly
    _atom_site_disorder_group
    S S1 -0.12768(4) 0.86568(4) 0.82030(3) 0.0582(2) Uani d . 1 . .
    O O1 -0.03328(10) 0.65695(9) 0.72763(9) 0.0660(4) Uani d . 1 . .
    H H1A -0.0523 0.7046 0.7351 0.099 Uiso calc R 1 . .
    O O2 -0.08263(10) 0.92862(9) 0.76869(8) 0.0560(4) Uani d . 1 . .
    O O3 -0.19479(13) 0.91394(13) 0.84952(9) 0.0892(6) Uani d . 1 . .
    O O4 -0.16166(11) 0.79066(10) 0.77557(8) 0.0706(5) Uani d . 1 . .
    C C1 0.04851(14) 0.66320(13) 0.69863(11) 0.0495(5) Uani d . 1 . .
    C C2 0.08001(15) 0.58978(13) 0.66879(13) 0.0565(5) Uani d . 1 . .
    C C3 0.16357(16) 0.59769(14) 0.64116(13) 0.0604(6) Uani d . 1 . .
    H H3B 0.1858 0.5496 0.6207 0.072 Uiso calc R 1 . .
    C C4 0.21551(15) 0.67205(14) 0.64218(12) 0.0544(5) Uani d . 1 A .
    C C5 0.18127(15) 0.74257(13) 0.67293(11) 0.0519(5) Uani d . 1 . .
    H H5A 0.2153 0.7937 0.6748 0.062 Uiso calc R 1 . .
    C C6 0.09822(14) 0.73996(12) 0.70110(10) 0.0456(5) Uani d . 1 . .
    C C7 0.05885(14) 0.81936(12) 0.73091(11) 0.0473(5) Uani d . 1 . .
    H H7A 0.0331 0.8020 0.7749 0.057 Uiso calc R 1 . .
    C C8 -0.02946(14) 0.85829(12) 0.66655(11) 0.0446(5) Uani d . 1 . .
    C C9 -0.04110(15) 0.84412(12) 0.58635(11) 0.0481(5) Uani d . 1 . .
    H H9A 0.0024 0.8065 0.5724 0.058 Uiso calc R 1 . .
    C C10 -0.11499(16) 0.88377(13) 0.52618(12) 0.0527(5) Uani d . 1 B .
    C C11 -0.17554(16) 0.94102(14) 0.54969(12) 0.0600(6) Uani d . 1 . .
    H H11A -0.2250 0.9687 0.5099 0.072 Uiso calc R 1 . .
    C C12 -0.16794(16) 0.96036(14) 0.62890(13) 0.0583(6) Uani d . 1 . .
    C C13 -0.09589(14) 0.91427(12) 0.68549(11) 0.0482(5) Uani d . 1 . .
    C C14 -0.02230(15) 0.84260(14) 0.90080(11) 0.0496(5) Uani d . 1 . .
    C C15 0.03200(17) 0.90683(15) 0.94664(13) 0.0648(6) Uani d . 1 . .
    H H15A 0.0149 0.9632 0.9336 0.078 Uiso calc R 1 . .
    C C16 0.11210(19) 0.88714(17) 1.01221(14) 0.0746(7) Uani d . 1 . .
    H H16A 0.1497 0.9308 1.0425 0.089 Uiso calc R 1 . .
    C C17 0.13759(18) 0.80494(18) 1.03374(13) 0.0723(7) Uani d . 1 . .
    C C18 0.08153(19) 0.74164(16) 0.98730(14) 0.0748(7) Uani d . 1 . .
    H H18A 0.0976 0.6853 1.0012 0.090 Uiso calc R 1 . .
    C C19 0.00230(17) 0.75959(15) 0.92091(13) 0.0638(6) Uani d . 1 . .
    H H19A -0.0343 0.7159 0.8899 0.077 Uiso calc R 1 . .
    C C20 0.02661(19) 0.50438(15) 0.66815(19) 0.0798(8) Uani d . 1 . .
    C C21 0.0425(2) 0.47584(19) 0.7540(2) 0.1130(11) Uani d . 1 . .
    H H21A 0.0166 0.5182 0.7820 0.169 Uiso calc R 1 . .
    H H21B 0.1132 0.4681 0.7799 0.169 Uiso calc R 1 . .
    H H21C 0.0078 0.4232 0.7542 0.169 Uiso calc R 1 . .
    C C22 -0.0861(2) 0.51147(19) 0.6233(2) 0.1080(11) Uani d . 1 . .
    H H22A -0.1164 0.5532 0.6488 0.162 Uiso calc R 1 . .
    H H22B -0.1179 0.4575 0.6239 0.162 Uiso calc R 1 . .
    H H22C -0.0944 0.5281 0.5690 0.162 Uiso calc R 1 . .
    C C23 0.0693(2) 0.43513(19) 0.6248(3) 0.1288(14) Uani d . 1 . .
    H H23A 0.1398 0.4277 0.6515 0.193 Uiso calc R 1 . .
    H H23B 0.0600 0.4520 0.5705 0.193 Uiso calc R 1 . .
    H H23C 0.0345 0.3827 0.6256 0.193 Uiso calc R 1 . .
    C C24 0.30546(19) 0.67786(16) 0.60915(15) 0.0708(7) Uani d . 1 . .
    C C25 0.2779(13) 0.7341(10) 0.5397(10) 0.201(11) Uani d P 0.530(15) A 1
    H H25A 0.2208 0.7110 0.4998 0.402 Uiso calc PR 0.530(15) A 1
    H H25B 0.3337 0.7391 0.5183 0.402 Uiso calc PR 0.530(15) A 1
    H H25C 0.2611 0.7891 0.5555 0.402 Uiso calc PR 0.530(15) A 1
    C C26 0.3269(9) 0.5914(4) 0.5741(8) 0.113(4) Uani d P 0.530(15) A 1
    H H26A 0.2690 0.5748 0.5312 0.227 Uiso calc PR 0.530(15) A 1
    H H26B 0.3409 0.5489 0.6152 0.227 Uiso calc PR 0.530(15) A 1
    H H26C 0.3840 0.5972 0.5543 0.227 Uiso calc PR 0.530(15) A 1
    C C27 0.3962(6) 0.7038(15) 0.6763(8) 0.184(10) Uani d P 0.530(15) A 1
    H H27A 0.4178 0.6571 0.7125 0.369 Uiso calc PR 0.530(15) A 1
    H H27B 0.3790 0.7510 0.7044 0.369 Uiso calc PR 0.530(15) A 1
    H H27C 0.4497 0.7200 0.6550 0.369 Uiso calc PR 0.530(15) A 1
    C C25' 0.2691(10) 0.6693(12) 0.5187(6) 0.167(10) Uani d P 0.470(15) A 2
    H H25D 0.2003 0.6505 0.5022 0.335 Uiso calc PR 0.470(15) A 2
    H H25E 0.3103 0.6287 0.5020 0.335 Uiso calc PR 0.470(15) A 2
    H H25F 0.2738 0.7233 0.4947 0.335 Uiso calc PR 0.470(15) A 2
    C C26' 0.3858(8) 0.6148(10) 0.6495(12) 0.149(9) Uani d P 0.470(15) A 2
    H H26D 0.3668 0.5594 0.6273 0.298 Uiso calc PR 0.470(15) A 2
    H H26E 0.3934 0.6138 0.7057 0.298 Uiso calc PR 0.470(15) A 2
    H H26F 0.4486 0.6310 0.6412 0.298 Uiso calc PR 0.470(15) A 2
    C C27' 0.3555(8) 0.7668(5) 0.6201(8) 0.104(4) Uani d P 0.470(15) A 2
    H H27D 0.3206 0.8028 0.5764 0.209 Uiso calc PR 0.470(15) A 2
    H H27E 0.4247 0.7616 0.6213 0.209 Uiso calc PR 0.470(15) A 2
    H H27F 0.3520 0.7912 0.6694 0.209 Uiso calc PR 0.470(15) A 2
    C C28 -0.12671(18) 0.86591(15) 0.43838(12) 0.0649(6) Uani d . 1 . .
    C C29 -0.0325(5) 0.8900(7) 0.4209(3) 0.121(4) Uani d P 0.615(11) B 1
    H H29A -0.0310 0.9504 0.4142 0.242 Uiso calc PR 0.615(11) B 1
    H H29B -0.0298 0.8625 0.3727 0.242 Uiso calc PR 0.615(11) B 1
    H H29C 0.0244 0.8729 0.4644 0.242 Uiso calc PR 0.615(11) B 1
    C C30 -0.2182(5) 0.9135(5) 0.3822(3) 0.112(4) Uani d P 0.615(11) B 1
    H H30D -0.2298 0.8937 0.3284 0.224 Uiso calc PR 0.615(11) B 1
    H H30A -0.2045 0.9733 0.3845 0.224 Uiso calc PR 0.615(11) B 1
    H H30B -0.2769 0.9030 0.3990 0.224 Uiso calc PR 0.615(11) B 1
    C C31 -0.1505(8) 0.7724(4) 0.4254(4) 0.115(3) Uani d P 0.615(11) B 1
    H H31A -0.2184 0.7621 0.4260 0.230 Uiso calc PR 0.615(11) B 1
    H H31B -0.1047 0.7402 0.4672 0.230 Uiso calc PR 0.615(11) B 1
    H H31C -0.1435 0.7554 0.3747 0.230 Uiso calc PR 0.615(11) B 1
    C C29' -0.1198(11) 0.9495(6) 0.3951(5) 0.113(5) Uani d P 0.385(11) B 2
    H H29D -0.1734 0.9866 0.3979 0.225 Uiso calc PR 0.385(11) B 2
    H H29E -0.1254 0.9379 0.3402 0.225 Uiso calc PR 0.385(11) B 2
    H H29F -0.0561 0.9762 0.4203 0.225 Uiso calc PR 0.385(11) B 2
    C C30' -0.2196(15) 0.8198(14) 0.3989(6) 0.195(12) Uani d P 0.385(11) B 2
    H H30E -0.2764 0.8506 0.4052 0.389 Uiso calc PR 0.385(11) B 2
    H H30F -0.2172 0.7646 0.4226 0.389 Uiso calc PR 0.385(11) B 2
    H H30G -0.2262 0.8138 0.3431 0.389 Uiso calc PR 0.385(11) B 2
    C C31' -0.0357(13) 0.8070(12) 0.4275(5) 0.145(7) Uani d P 0.385(11) B 2
    H H31D -0.0493 0.7486 0.4360 0.289 Uiso calc PR 0.385(11) B 2
    H H31E 0.0266 0.8237 0.4657 0.289 Uiso calc PR 0.385(11) B 2
    H H31F -0.0305 0.8139 0.3745 0.289 Uiso calc PR 0.385(11) B 2
    C C32 -0.2354(2) 1.02994(19) 0.64732(17) 0.0883(9) Uani d . 1 . .
    C C33 -0.2761(3) 1.0877(3) 0.5742(2) 0.165(2) Uani d . 1 . .
    H H33A -0.3177 1.1311 0.5864 0.247 Uiso calc R 1 . .
    H H33B -0.3153 1.0546 0.5298 0.247 Uiso calc R 1 . .
    H H33C -0.2207 1.1135 0.5607 0.247 Uiso calc R 1 . .
    C C34 -0.3234(2) 0.9887(3) 0.6664(2) 0.1381(15) Uani d . 1 . .
    H H34A -0.3659 1.0318 0.6780 0.207 Uiso calc R 1 . .
    H H34B -0.2991 0.9523 0.7119 0.207 Uiso calc R 1 . .
    H H34C -0.3614 0.9559 0.6213 0.207 Uiso calc R 1 . .
    C C35 -0.1797(3) 1.0870(2) 0.7152(2) 0.1520(17) Uani d . 1 . .
    H H35A -0.2250 1.1293 0.7241 0.228 Uiso calc R 1 . .
    H H35B -0.1249 1.1142 0.7020 0.228 Uiso calc R 1 . .
    H H35C -0.1537 1.0538 0.7629 0.228 Uiso calc R 1 . .
    C C36 0.13897(16) 0.88649(14) 0.76382(14) 0.0673(6) Uani d . 1 . .
    H H36A 0.1091 0.9345 0.7818 0.101 Uiso calc R 1 . .
    H H36B 0.1673 0.9041 0.7226 0.101 Uiso calc R 1 . .
    H H36C 0.1912 0.8633 0.8078 0.101 Uiso calc R 1 . .
    C C37 0.2241(2) 0.7836(2) 1.10578(17) 0.1190(12) Uani d . 1 . .
    H H37A 0.2303 0.7231 1.1114 0.178 Uiso calc R 1 . .
    H H37B 0.2122 0.8074 1.1526 0.178 Uiso calc R 1 . .
    H H37C 0.2853 0.8067 1.0995 0.178 Uiso calc R 1 . .
loop_
    _atom_site_aniso_label
    _atom_site_aniso_U_11
    _atom_site_aniso_U_22
    _atom_site_aniso_U_33
    _atom_site_aniso_U_12
    _atom_site_aniso_U_13
    _atom_site_aniso_U_23
    S1 0.0529(3) 0.0830(5) 0.0432(3) 0.0073(3) 0.0212(2) 0.0026(3)
    O1 0.0584(9) 0.0631(10) 0.0872(11) -0.0002(7) 0.0381(8) -0.0085(8)
    O2 0.0696(9) 0.0589(9) 0.0458(7) 0.0095(7) 0.0269(7) -0.0021(6)
    O3 0.0729(10) 0.1432(17) 0.0623(10) 0.0428(10) 0.0366(9) 0.0113(10)
    O4 0.0677(10) 0.0892(12) 0.0520(9) -0.0206(8) 0.0135(8) -0.0033(8)
    C1 0.0447(11) 0.0573(13) 0.0483(11) 0.0084(9) 0.0165(9) 0.0009(9)
    C2 0.0515(12) 0.0550(13) 0.0647(13) 0.0076(10) 0.0199(10) -0.0038(10)
    C3 0.0670(14) 0.0532(14) 0.0674(14) 0.0132(11) 0.0298(12) -0.0062(11)
    C4 0.0554(12) 0.0608(14) 0.0536(12) 0.0128(10) 0.0262(10) 0.0066(10)
    C5 0.0558(12) 0.0528(13) 0.0522(12) 0.0065(9) 0.0237(10) 0.0053(9)
    C6 0.0477(10) 0.0506(12) 0.0398(10) 0.0088(9) 0.0148(9) 0.0015(8)
    C7 0.0511(11) 0.0501(12) 0.0420(10) 0.0069(9) 0.0158(9) -0.0015(9)
    C8 0.0483(11) 0.0445(11) 0.0437(11) 0.0027(8) 0.0176(9) 0.0000(8)
    C9 0.0552(12) 0.0479(12) 0.0442(11) 0.0043(9) 0.0192(9) -0.0031(9)
    C10 0.0602(12) 0.0543(13) 0.0459(11) -0.0002(10) 0.0193(10) 0.0049(9)
    C11 0.0600(13) 0.0702(15) 0.0490(12) 0.0160(11) 0.0148(10) 0.0140(10)
    C12 0.0623(13) 0.0631(14) 0.0562(13) 0.0179(11) 0.0278(11) 0.0134(10)
    C13 0.0570(12) 0.0524(12) 0.0400(10) 0.0059(9) 0.0215(9) -0.0001(9)
    C14 0.0541(11) 0.0599(14) 0.0394(10) 0.0031(10) 0.0212(9) -0.0012(9)
    C15 0.0745(15) 0.0609(15) 0.0578(13) 0.0039(12) 0.0177(12) -0.0068(11)
    C16 0.0768(16) 0.0788(18) 0.0601(15) -0.0001(13) 0.0081(13) -0.0181(13)
    C17 0.0730(15) 0.0880(19) 0.0522(13) 0.0146(14) 0.0129(12) -0.0052(13)
    C18 0.0925(18) 0.0661(16) 0.0597(15) 0.0127(14) 0.0131(14) 0.0066(12)
    C19 0.0744(15) 0.0620(15) 0.0535(13) -0.0027(11) 0.0168(12) -0.0002(11)
    C20 0.0681(15) 0.0557(15) 0.125(2) -0.0031(11) 0.0424(16) -0.0167(15)
    C21 0.110(2) 0.075(2) 0.168(3) -0.0019(17) 0.062(2) 0.028(2)
    C22 0.0727(17) 0.094(2) 0.159(3) -0.0192(15) 0.0376(19) -0.045(2)
    C23 0.110(2) 0.070(2) 0.226(4) -0.0109(17) 0.079(3) -0.055(2)
    C24 0.0775(16) 0.0733(17) 0.0801(17) 0.0113(13) 0.0518(14) 0.0063(13)
    C25 0.28(2) 0.192(13) 0.220(19) 0.124(14) 0.219(18) 0.136(13)
    C26 0.130(7) 0.097(5) 0.157(9) 0.036(5) 0.111(7) 0.021(5)
    C27 0.069(5) 0.35(3) 0.165(10) -0.054(10) 0.075(6) -0.077(15)
    C25' 0.164(12) 0.27(2) 0.106(8) -0.091(15) 0.100(9) -0.078(12)
    C26' 0.094(7) 0.170(11) 0.22(2) 0.069(8) 0.100(11) 0.106(14)
    C27' 0.109(7) 0.101(6) 0.141(10) -0.029(5) 0.095(7) -0.023(5)
    C28 0.0802(16) 0.0712(16) 0.0409(12) 0.0019(12) 0.0142(11) -0.0007(10)
    C29 0.114(5) 0.210(12) 0.058(3) -0.048(7) 0.054(3) -0.026(5)
    C30 0.126(6) 0.154(7) 0.045(2) 0.044(5) 0.007(3) 0.016(3)
    C31 0.194(9) 0.091(4) 0.052(3) -0.003(4) 0.024(4) -0.030(3)
    C29' 0.181(17) 0.108(7) 0.062(5) -0.003(7) 0.056(7) 0.017(4)
    C30' 0.233(18) 0.28(3) 0.056(6) -0.18(2) 0.016(9) -0.015(11)
    C31' 0.225(15) 0.164(13) 0.063(5) 0.077(12) 0.069(7) 0.002(6)
    C32 0.099(2) 0.100(2) 0.0807(18) 0.0581(17) 0.0498(16) 0.0325(16)
    C33 0.230(5) 0.167(4) 0.133(3) 0.152(4) 0.110(3) 0.081(3)
    C34 0.095(2) 0.196(4) 0.145(3) 0.067(2) 0.069(2) 0.044(3)
    C35 0.209(4) 0.106(3) 0.141(3) 0.082(3) 0.053(3) -0.027(2)
    C36 0.0584(13) 0.0668(15) 0.0723(15) 0.0026(11) 0.0125(12) -0.0159(12)
    C37 0.107(2) 0.146(3) 0.0741(19) 0.041(2) -0.0190(17) -0.0131(19)
_geom_special_details
;
All e.s.d.'s (except the e.s.d. in the dihedral angle between two l.s. planes)
are estimated using the full covariance matrix. The cell e.s.d.'s are taken
into account individually in the estimation of e.s.d.'s in distances, angles
and torsion angles; correlations between e.s.d.'s in cell parameters are only
used when they are defined by crystal symmetry. An approximate (isotropic)
treatment of cell e.s.d.'s is used for estimating e.s.d.'s involving l.s.
planes.
;
loop_
    _geom_bond_atom_site_label_1
    _geom_bond_atom_site_label_2
    _geom_bond_site_symmetry_2
    _geom_bond_distance
    _geom_bond_publ_flag
    S1 O3 . 1.4118(15) ?
    S1 O4 . 1.4197(16) ?
    S1 O2 . 1.5905(14) ?
    S1 C14 . 1.744(2) ?
    O1 C1 . 1.379(2) ?
    O1 H1A . 0.8200 ?
    O2 C13 . 1.432(2) ?
    C1 C6 . 1.387(3) ?
    C1 C2 . 1.393(3) ?
    C2 C3 . 1.390(3) ?
    C2 C20 . 1.535(3) ?
    C3 C4 . 1.374(3) ?
    C3 H3B . 0.9300 ?
    C4 C5 . 1.380(3) ?
    C4 C24 . 1.528(3) ?
    C5 C6 . 1.384(3) ?
    C5 H5A . 0.9300 ?
    C6 C7 . 1.519(3) ?
    C7 C36 . 1.520(3) ?
    C7 C8 . 1.527(3) ?
    C7 H7A . 0.9800 ?
    C8 C9 . 1.384(3) ?
    C8 C13 . 1.386(3) ?
    C9 C10 . 1.383(3) ?
    C9 H9A . 0.9300 ?
    C10 C11 . 1.377(3) ?
    C10 C28 . 1.525(3) ?
    C11 C12 . 1.394(3) ?
    C11 H11A . 0.9300 ?
    C12 C13 . 1.387(3) ?
    C12 C32 . 1.538(3) ?
    C14 C15 . 1.371(3) ?
    C14 C19 . 1.371(3) ?
    C15 C16 . 1.377(3) ?
    C15 H15A . 0.9300 ?
    C16 C17 . 1.366(3) ?
    C16 H16A . 0.9300 ?
    C17 C18 . 1.374(3) ?
    C17 C37 . 1.501(3) ?
    C18 C19 . 1.373(3) ?
    C18 H18A . 0.9300 ?
    C19 H19A . 0.9300 ?
    C20 C21 . 1.522(4) ?
    C20 C22 . 1.533(4) ?
    C20 C23 . 1.544(4) ?
    C21 H21A . 0.9600 ?
    C21 H21B . 0.9600 ?
    C21 H21C . 0.9600 ?
    C22 H22A . 0.9600 ?
    C22 H22B . 0.9600 ?
    C22 H22C . 0.9600 ?
    C23 H23A . 0.9600 ?
    C23 H23B . 0.9600 ?
    C23 H23C . 0.9600 ?
    C24 C25 . 1.461(9) ?
    C24 C27 . 1.504(9) ?
    C24 C26' . 1.505(8) ?
    C24 C25' . 1.521(10) ?
    C24 C27' . 1.552(7) ?
    C24 C26 . 1.560(7) ?
    C25 H25A . 0.9600 ?
    C25 H25B . 0.9600 ?
    C25 H25C . 0.9600 ?
    C26 H26A . 0.9600 ?
    C26 H26B . 0.9600 ?
    C26 H26C . 0.9600 ?
    C27 H27A . 0.9600 ?
    C27 H27B . 0.9600 ?
    C27 H27C . 0.9600 ?
    C25' H25D . 0.9600 ?
    C25' H25E . 0.9600 ?
    C25' H25F . 0.9600 ?
    C26' H26D . 0.9600 ?
    C26' H26E . 0.9600 ?
    C26' H26F . 0.9600 ?
    C27' H27D . 0.9600 ?
    C27' H27E . 0.9600 ?
    C27' H27F . 0.9600 ?
    C28 C30' . 1.464(11) ?
    C28 C29 . 1.480(5) ?
    C28 C31 . 1.513(7) ?
    C28 C29' . 1.537(8) ?
    C28 C30 . 1.551(5) ?
    C28 C31' . 1.625(11) ?
    C29 H29A . 0.9600 ?
    C29 H29B . 0.9600 ?
    C29 H29C . 0.9600 ?
    C30 H30D . 0.9600 ?
    C30 H30A . 0.9600 ?
    C30 H30B . 0.9600 ?
    C31 H31A . 0.9600 ?
    C31 H31B . 0.9600 ?
    C31 H31C . 0.9600 ?
    C29' H29D . 0.9600 ?
    C29' H29E . 0.9600 ?
    C29' H29F . 0.9600 ?
    C30' H30E . 0.9600 ?
    C30' H30F . 0.9600 ?
    C30' H30G . 0.9600 ?
    C31' H31D . 0.9600 ?
    C31' H31E . 0.9600 ?
    C31' H31F . 0.9600 ?
    C32 C34 . 1.507(4) ?
    C32 C35 . 1.509(5) ?
    C32 C33 . 1.537(4) ?
    C33 H33A . 0.9600 ?
    C33 H33B . 0.9600 ?
    C33 H33C . 0.9600 ?
    C34 H34A . 0.9600 ?
    C34 H34B . 0.9600 ?
    C34 H34C . 0.9600 ?
    C35 H35A . 0.9600 ?
    C35 H35B . 0.9600 ?
    C35 H35C . 0.9600 ?
    C36 H36A . 0.9600 ?
    C36 H36B . 0.9600 ?
    C36 H36C . 0.9600 ?
    C37 H37A . 0.9600 ?
    C37 H37B . 0.9600 ?
    C37 H37C . 0.9600 ?
loop_
    _geom_angle_atom_site_label_1
    _geom_angle_atom_site_label_2
    _geom_angle_atom_site_label_3
    _geom_angle_site_symmetry_1
    _geom_angle_site_symmetry_3
    _geom_angle
    _geom_angle_publ_flag
    O3 S1 O4 . . 120.11(11) ?
    O3 S1 O2 . . 106.49(10) ?
    O4 S1 O2 . . 109.14(8) ?
    O3 S1 C14 . . 107.78(9) ?
    O4 S1 C14 . . 109.56(10) ?
    O2 S1 C14 . . 102.28(9) ?
    C1 O1 H1A . . 109.5 ?
    C13 O2 S1 . . 121.80(12) ?
    O1 C1 C6 . . 120.51(17) ?
    O1 C1 C2 . . 117.64(18) ?
    C6 C1 C2 . . 121.83(18) ?
    C3 C2 C1 . . 116.4(2) ?
    C3 C2 C20 . . 121.87(19) ?
    C1 C2 C20 . . 121.75(19) ?
    C4 C3 C2 . . 124.19(19) ?
    C4 C3 H3B . . 117.9 ?
    C2 C3 H3B . . 117.9 ?
    C3 C4 C5 . . 116.85(18) ?
    C3 C4 C24 . . 122.12(19) ?
    C5 C4 C24 . . 121.0(2) ?
    C4 C5 C6 . . 122.4(2) ?
    C4 C5 H5A . . 118.8 ?
    C6 C5 H5A . . 118.8 ?
    C5 C6 C1 . . 118.35(18) ?
    C5 C6 C7 . . 121.44(18) ?
    C1 C6 C7 . . 120.16(16) ?
    C6 C7 C36 . . 113.96(16) ?
    C6 C7 C8 . . 111.68(15) ?
    C36 C7 C8 . . 109.75(17) ?
    C6 C7 H7A . . 107.0 ?
    C36 C7 H7A . . 107.0 ?
    C8 C7 H7A . . 107.0 ?
    C9 C8 C13 . . 117.40(17) ?
    C9 C8 C7 . . 120.74(16) ?
    C13 C8 C7 . . 121.66(16) ?
    C10 C9 C8 . . 122.53(18) ?
    C10 C9 H9A . . 118.7 ?
    C8 C9 H9A . . 118.7 ?
    C11 C10 C9 . . 116.66(18) ?
    C11 C10 C28 . . 122.07(19) ?
    C9 C10 C28 . . 121.25(18) ?
    C10 C11 C12 . . 124.64(19) ?
    C10 C11 H11A . . 117.7 ?
    C12 C11 H11A . . 117.7 ?
    C13 C12 C11 . . 115.01(18) ?
    C13 C12 C32 . . 125.37(19) ?
    C11 C12 C32 . . 119.61(19) ?
    C8 C13 C12 . . 123.54(17) ?
    C8 C13 O2 . . 116.77(16) ?
    C12 C13 O2 . . 119.52(16) ?
    C15 C14 C19 . . 120.1(2) ?
    C15 C14 S1 . . 120.26(17) ?
    C19 C14 S1 . . 119.49(16) ?
    C14 C15 C16 . . 119.4(2) ?
    C14 C15 H15A . . 120.3 ?
    C16 C15 H15A . . 120.3 ?
    C17 C16 C15 . . 121.6(2) ?
    C17 C16 H16A . . 119.2 ?
    C15 C16 H16A . . 119.2 ?
    C16 C17 C18 . . 118.0(2) ?
    C16 C17 C37 . . 121.5(3) ?
    C18 C17 C37 . . 120.5(3) ?
    C19 C18 C17 . . 121.6(2) ?
    C19 C18 H18A . . 119.2 ?
    C17 C18 H18A . . 119.2 ?
    C14 C19 C18 . . 119.4(2) ?
    C14 C19 H19A . . 120.3 ?
    C18 C19 H19A . . 120.3 ?
    C21 C20 C22 . . 110.8(3) ?
    C21 C20 C2 . . 108.9(2) ?
    C22 C20 C2 . . 110.9(2) ?
    C21 C20 C23 . . 108.2(3) ?
    C22 C20 C23 . . 106.4(2) ?
    C2 C20 C23 . . 111.6(2) ?
    C20 C21 H21A . . 109.5 ?
    C20 C21 H21B . . 109.5 ?
    H21A C21 H21B . . 109.5 ?
    C20 C21 H21C . . 109.5 ?
    H21A C21 H21C . . 109.5 ?
    H21B C21 H21C . . 109.5 ?
    C20 C22 H22A . . 109.5 ?
    C20 C22 H22B . . 109.5 ?
    H22A C22 H22B . . 109.5 ?
    C20 C22 H22C . . 109.5 ?
    H22A C22 H22C . . 109.5 ?
    H22B C22 H22C . . 109.5 ?
    C20 C23 H23A . . 109.5 ?
    C20 C23 H23B . . 109.5 ?
    H23A C23 H23B . . 109.5 ?
    C20 C23 H23C . . 109.5 ?
    H23A C23 H23C . . 109.5 ?
    H23B C23 H23C . . 109.5 ?
    C25 C24 C27 . . 116.0(10) ?
    C26' C24 C25' . . 113.7(9) ?
    C25 C24 C4 . . 108.1(5) ?
    C27 C24 C4 . . 108.0(3) ?
    C26' C24 C4 . . 111.0(3) ?
    C25' C24 C4 . . 109.5(5) ?
    C26' C24 C27' . . 107.2(6) ?
    C25' C24 C27' . . 102.0(6) ?
    C4 C24 C27' . . 113.2(3) ?
    C25 C24 C26 . . 103.6(6) ?
    C27 C24 C26 . . 109.4(7) ?
    C4 C24 C26 . . 111.7(3) ?
    C27' C24 C26 . . 135.1(4) ?
    C24 C25 H25A . . 109.5 ?
    C24 C25 H25B . . 109.5 ?
    H25A C25 H25B . . 109.5 ?
    C24 C25 H25C . . 109.5 ?
    H25A C25 H25C . . 109.5 ?
    H25B C25 H25C . . 109.5 ?
    C24 C26 H26A . . 109.5 ?
    C24 C26 H26B . . 109.5 ?
    H26A C26 H26B . . 109.5 ?
    C24 C26 H26C . . 109.5 ?
    H26A C26 H26C . . 109.5 ?
    H26B C26 H26C . . 109.5 ?
    C24 C27 H27A . . 109.5 ?
    C24 C27 H27B . . 109.5 ?
    H27A C27 H27B . . 109.5 ?
    C24 C27 H27C . . 109.5 ?
    H27A C27 H27C . . 109.5 ?
    H27B C27 H27C . . 109.5 ?
    C24 C25' H25D . . 109.5 ?
    C24 C25' H25E . . 109.5 ?
    H25D C25' H25E . . 109.5 ?
    C24 C25' H25F . . 109.5 ?
    H25D C25' H25F . . 109.5 ?
    H25E C25' H25F . . 109.5 ?
    C24 C26' H26D . . 109.5 ?
    C24 C26' H26E . . 109.5 ?
    H26D C26' H26E . . 109.5 ?
    C24 C26' H26F . . 109.5 ?
    H26D C26' H26F . . 109.5 ?
    H26E C26' H26F . . 109.5 ?
    C24 C27' H27D . . 109.5 ?
    C24 C27' H27E . . 109.5 ?
    H27D C27' H27E . . 109.5 ?
    C24 C27' H27F . . 109.5 ?
    H27D C27' H27F . . 109.5 ?
    H27E C27' H27F . . 109.5 ?
    C30' C28 C29 . . 137.7(6) ?
    C30' C28 C31 . . 47.4(9) ?
    C29 C28 C31 . . 112.7(5) ?
    C30' C28 C10 . . 112.5(5) ?
    C29 C28 C10 . . 109.0(3) ?
    C31 C28 C10 . . 106.6(3) ?
    C30' C28 C29' . . 111.6(9) ?
    C29 C28 C29' . . 59.2(5) ?
    C31 C28 C29' . . 143.5(4) ?
    C10 C28 C29' . . 109.6(3) ?
    C30' C28 C30 . . 59.9(9) ?
    C29 C28 C30 . . 110.7(4) ?
    C31 C28 C30 . . 105.9(4) ?
    C10 C28 C30 . . 111.9(2) ?
    C29' C28 C30 . . 55.4(5) ?
    C30' C28 C31' . . 105.6(10) ?
    C29 C28 C31' . . 49.9(6) ?
    C31 C28 C31' . . 64.4(7) ?
    C10 C28 C31' . . 111.7(4) ?
    C29' C28 C31' . . 105.5(7) ?
    C30 C28 C31' . . 136.2(4) ?
    C28 C29 H29A . . 109.5 ?
    C28 C29 H29B . . 109.5 ?
    H29A C29 H29B . . 109.5 ?
    C28 C29 H29C . . 109.5 ?
    H29A C29 H29C . . 109.5 ?
    H29B C29 H29C . . 109.5 ?
    C28 C30 H30D . . 109.5 ?
    C28 C30 H30A . . 109.5 ?
    H30D C30 H30A . . 109.5 ?
    C28 C30 H30B . . 109.5 ?
    H30D C30 H30B . . 109.5 ?
    H30A C30 H30B . . 109.5 ?
    C28 C31 H31A . . 109.5 ?
    C28 C31 H31B . . 109.5 ?
    H31A C31 H31B . . 109.5 ?
    C28 C31 H31C . . 109.5 ?
    H31A C31 H31C . . 109.5 ?
    H31B C31 H31C . . 109.5 ?
    C28 C29' H29D . . 109.5 ?
    C28 C29' H29E . . 109.5 ?
    H29D C29' H29E . . 109.5 ?
    C28 C29' H29F . . 109.5 ?
    H29D C29' H29F . . 109.5 ?
    H29E C29' H29F . . 109.5 ?
    C28 C30' H30E . . 109.5 ?
    C28 C30' H30F . . 109.5 ?
    H30E C30' H30F . . 109.5 ?
    C28 C30' H30G . . 109.5 ?
    H30E C30' H30G . . 109.5 ?
    H30F C30' H30G . . 109.5 ?
    C28 C31' H31D . . 109.5 ?
    C28 C31' H31E . . 109.5 ?
    H31D C31' H31E . . 109.5 ?
    C28 C31' H31F . . 109.5 ?
    H31D C31' H31F . . 109.5 ?
    H31E C31' H31F . . 109.5 ?
    C34 C32 C35 . . 110.0(3) ?
    C34 C32 C33 . . 108.6(3) ?
    C35 C32 C33 . . 106.3(3) ?
    C34 C32 C12 . . 108.9(3) ?
    C35 C32 C12 . . 112.9(2) ?
    C33 C32 C12 . . 110.1(2) ?
    C32 C33 H33A . . 109.5 ?
    C32 C33 H33B . . 109.5 ?
    H33A C33 H33B . . 109.5 ?
    C32 C33 H33C . . 109.5 ?
    H33A C33 H33C . . 109.5 ?
    H33B C33 H33C . . 109.5 ?
    C32 C34 H34A . . 109.5 ?
    C32 C34 H34B . . 109.5 ?
    H34A C34 H34B . . 109.5 ?
    C32 C34 H34C . . 109.5 ?
    H34A C34 H34C . . 109.5 ?
    H34B C34 H34C . . 109.5 ?
    C32 C35 H35A . . 109.5 ?
    C32 C35 H35B . . 109.5 ?
    H35A C35 H35B . . 109.5 ?
    C32 C35 H35C . . 109.5 ?
    H35A C35 H35C . . 109.5 ?
    H35B C35 H35C . . 109.5 ?
    C7 C36 H36A . . 109.5 ?
    C7 C36 H36B . . 109.5 ?
    H36A C36 H36B . . 109.5 ?
    C7 C36 H36C . . 109.5 ?
    H36A C36 H36C . . 109.5 ?
    H36B C36 H36C . . 109.5 ?
    C17 C37 H37A . . 109.5 ?
    C17 C37 H37B . . 109.5 ?
    H37A C37 H37B . . 109.5 ?
    C17 C37 H37C . . 109.5 ?
    H37A C37 H37C . . 109.5 ?
    H37B C37 H37C . . 109.5 ?
loop_
    _geom_torsion_atom_site_label_1
    _geom_torsion_atom_site_label_2
    _geom_torsion_atom_site_label_3
    _geom_torsion_atom_site_label_4
    _geom_torsion_site_symmetry_1
    _geom_torsion_site_symmetry_2
    _geom_torsion_site_symmetry_3
    _geom_torsion_site_symmetry_4
    _geom_torsion
    _geom_torsion_publ_flag
    O3 S1 O2 C13 . . . . -119.82(15) ?
    O4 S1 O2 C13 . . . . 11.22(16) ?
    C14 S1 O2 C13 . . . . 127.21(14) ?
    O1 C1 C2 C3 . . . . -178.99(18) ?
    C6 C1 C2 C3 . . . . -0.4(3) ?
    O1 C1 C2 C20 . . . . -0.3(3) ?
    C6 C1 C2 C20 . . . . 178.3(2) ?
    C1 C2 C3 C4 . . . . 0.4(3) ?
    C20 C2 C3 C4 . . . . -178.4(2) ?
    C2 C3 C4 C5 . . . . 0.1(3) ?
    C2 C3 C4 C24 . . . . -178.5(2) ?
    C3 C4 C5 C6 . . . . -0.5(3) ?
    C24 C4 C5 C6 . . . . 178.05(19) ?
    C4 C5 C6 C1 . . . . 0.5(3) ?
    C4 C5 C6 C7 . . . . -176.95(17) ?
    O1 C1 C6 C5 . . . . 178.56(17) ?
    C2 C1 C6 C5 . . . . 0.0(3) ?
    O1 C1 C6 C7 . . . . -4.0(3) ?
    C2 C1 C6 C7 . . . . 177.45(17) ?
    C5 C6 C7 C36 . . . . -27.5(3) ?
    C1 C6 C7 C36 . . . . 155.09(19) ?
    C5 C6 C7 C8 . . . . 97.5(2) ?
    C1 C6 C7 C8 . . . . -79.8(2) ?
    C6 C7 C8 C9 . . . . -24.8(3) ?
    C36 C7 C8 C9 . . . . 102.6(2) ?
    C6 C7 C8 C13 . . . . 160.55(17) ?
    C36 C7 C8 C13 . . . . -72.1(2) ?
    C13 C8 C9 C10 . . . . 0.4(3) ?
    C7 C8 C9 C10 . . . . -174.48(18) ?
    C8 C9 C10 C11 . . . . 2.1(3) ?
    C8 C9 C10 C28 . . . . -179.19(19) ?
    C9 C10 C11 C12 . . . . -0.8(3) ?
    C28 C10 C11 C12 . . . . -179.6(2) ?
    C10 C11 C12 C13 . . . . -2.8(3) ?
    C10 C11 C12 C32 . . . . 175.9(2) ?
    C9 C8 C13 C12 . . . . -4.5(3) ?
    C7 C8 C13 C12 . . . . 170.40(19) ?
    C9 C8 C13 O2 . . . . -179.71(16) ?
    C7 C8 C13 O2 . . . . -4.9(3) ?
    C11 C12 C13 C8 . . . . 5.5(3) ?
    C32 C12 C13 C8 . . . . -173.1(2) ?
    C11 C12 C13 O2 . . . . -179.38(18) ?
    C32 C12 C13 O2 . . . . 2.0(3) ?
    S1 O2 C13 C8 . . . . -82.7(2) ?
    S1 O2 C13 C12 . . . . 101.8(2) ?
    O3 S1 C14 C15 . . . . -56.30(19) ?
    O4 S1 C14 C15 . . . . 171.40(16) ?
    O2 S1 C14 C15 . . . . 55.71(17) ?
    O3 S1 C14 C19 . . . . 119.77(18) ?
    O4 S1 C14 C19 . . . . -12.53(19) ?
    O2 S1 C14 C19 . . . . -128.22(16) ?
    C19 C14 C15 C16 . . . . 0.9(3) ?
    S1 C14 C15 C16 . . . . 176.94(17) ?
    C14 C15 C16 C17 . . . . -1.4(4) ?
    C15 C16 C17 C18 . . . . 0.8(4) ?
    C15 C16 C17 C37 . . . . -179.3(3) ?
    C16 C17 C18 C19 . . . . 0.2(4) ?
    C37 C17 C18 C19 . . . . -179.7(3) ?
    C15 C14 C19 C18 . . . . 0.1(3) ?
    S1 C14 C19 C18 . . . . -175.96(17) ?
    C17 C18 C19 C14 . . . . -0.7(4) ?
    C3 C2 C20 C21 . . . . 112.6(3) ?
    C1 C2 C20 C21 . . . . -66.1(3) ?
    C3 C2 C20 C22 . . . . -125.2(2) ?
    C1 C2 C20 C22 . . . . 56.1(3) ?
    C3 C2 C20 C23 . . . . -6.8(4) ?
    C1 C2 C20 C23 . . . . 174.5(3) ?
    C3 C4 C24 C25 . . . . 114.6(10) ?
    C5 C4 C24 C25 . . . . -63.9(10) ?
    C3 C4 C24 C27 . . . . -119.2(10) ?
    C5 C4 C24 C27 . . . . 62.3(10) ?
    C3 C4 C24 C26' . . . . -56.7(10) ?
    C5 C4 C24 C26' . . . . 124.9(10) ?
    C3 C4 C24 C25' . . . . 69.7(8) ?
    C5 C4 C24 C25' . . . . -108.8(8) ?
    C3 C4 C24 C27' . . . . -177.3(7) ?
    C5 C4 C24 C27' . . . . 4.2(7) ?
    C3 C4 C24 C26 . . . . 1.2(7) ?
    C5 C4 C24 C26 . . . . -177.3(6) ?
    C11 C10 C28 C30' . . . . -70.0(12) ?
    C9 C10 C28 C30' . . . . 111.4(12) ?
    C11 C10 C28 C29 . . . . 118.1(5) ?
    C9 C10 C28 C29 . . . . -60.6(5) ?
    C11 C10 C28 C31 . . . . -120.0(5) ?
    C9 C10 C28 C31 . . . . 61.3(5) ?
    C11 C10 C28 C29' . . . . 54.9(6) ?
    C9 C10 C28 C29' . . . . -123.8(6) ?
    C11 C10 C28 C30 . . . . -4.7(5) ?
    C9 C10 C28 C30 . . . . 176.6(4) ?
    C11 C10 C28 C31' . . . . 171.4(9) ?
    C9 C10 C28 C31' . . . . -7.2(9) ?
    C13 C12 C32 C34 . . . . -81.7(3) ?
    C11 C12 C32 C34 . . . . 99.8(3) ?
    C13 C12 C32 C35 . . . . 40.8(4) ?
    C11 C12 C32 C35 . . . . -137.8(3) ?
    C13 C12 C32 C33 . . . . 159.3(3) ?
    C11 C12 C32 C33 . . . . -19.2(4) ?
loop_
    _geom_hbond_atom_site_label_D
    _geom_hbond_atom_site_label_H
    _geom_hbond_atom_site_label_A
    _geom_hbond_site_symmetry_A
    _geom_hbond_distance_DH
    _geom_hbond_distance_HA
    _geom_hbond_distance_DA
    _geom_hbond_angle_DHA
    O1 H1A O4 . 0.82 2.30 3.036(2) 149.7
data_global
_journal_date_recd_electronic     2008-12-09
_journal_date_accepted     2008-12-12
_journal_name_full     'Acta Crystallographica, Section E'
_journal_year     2009
_journal_volume     65
_journal_issue      1
_journal_page_first     o155
_journal_page_last     o155
_journal_paper_category     QO
_journal_coeditor_code     BT2830
_publ_contact_author_name     'Jincai Wu'
_publ_contact_author_address
; College of Chemistry and ChemicalEngineering,
State Key Laboratory of Applied
 Organic Chemistry,
Lanzhou University,Lanzhou 730000, P R China
;
_publ_contact_author_email     'wujc@lzu.edu.cn'
_publ_contact_author_fax     '869318912580'
_publ_contact_author_phone     '869318912552'
_publ_section_title
;\
2,4-Di-<i>tert</i>-butyl-6-[1-(3,5-di-<i>tert</i>-butyl-2-hydroxyphenyl)ethyl]\
phenyl 4-methylbenzenesulfonate
;
loop_
    _publ_author_name
    _publ_author_footnote
    _publ_author_address
    'Wu, Jincai' .
;
College of Chemistry and Chemical Engineering
State Key Laboratory of Applied Organic Chemistry
Lanzhou University
Lanzhou 730000
People's Republic of China
;
    'Pan, Xiaobo' .
;
College of Chemistry and Chemical Engineering
State Key Laboratory of Applied Organic Chemistry
Lanzhou University
Lanzhou 730000
People's Republic of China
;
    'Wang, Lei' .
;
College of Chemistry and Chemical Engineering
State Key Laboratory of Applied Organic Chemistry
Lanzhou University
Lanzhou 730000
People's Republic of China
;
    'Yao, Lihui' .
;
College of Chemistry and Chemical Engineering
State Key Laboratory of Applied Organic Chemistry
Lanzhou University
Lanzhou 730000
People's Republic of China
;
_publ_section_synopsis     .
