# Supplementary material for: 2,4-Di-tert-butyl-6-[1-(3,5-di-tert-butyl-2-hydroxy­phen­yl)eth­yl]phenyl 4-methyl­benzene­sulfonate
Source: Acta Crystallogr Sect E Struct Rep Online. 2008 Dec 17;65(Pt 1):o155. doi: 10.1107/S1600536808042323 (PMC2968069; doi:10.1107/S1600536808042323)
Supplement: Supplementary file 2 [file e-65-0o155-Isup2.hkl]

# 
# h,k,l, Fc-squared, Fo-squared, sigma(Fo-squared) and status flag 
# 
data_I
_shelx_title ' wqy3m in P2(1)/n' 
_shelx_refln_list_code          4 
_shelx_F_calc_maximum      208.44 
_exptl_crystal_F_000      1288.00 
_reflns_d_resolution_high  0.8409 
 
loop_ 
 _symmetry_equiv_pos_as_xyz 
 'x, y, z' 
 '-x+1/2, y+1/2, -z+1/2' 
 '-x, -y, -z' 
 'x-1/2, -y-1/2, z-1/2' 
 
_cell_length_a    13.8931 
_cell_length_b    15.7601 
_cell_length_c    17.5248 
_cell_angle_alpha  90.000 
_cell_angle_beta  107.262 
_cell_angle_gamma  90.000 
 
_shelx_F_squared_multiplier     1.000 
 
loop_ 
 _refln_index_h 
 _refln_index_k 
 _refln_index_l 
 _refln_F_squared_calc 
 _refln_F_squared_meas 
 _refln_F_squared_sigma 
 _refln_observed_status 
   2   0   0      629.68      584.01     11.26 o 
   6   0   0      756.03      676.84     14.36 o 
   8   0   0       19.91       24.29      6.21 o 
  10   0   0        0.26        0.00      5.56 o 
  12   0   0      205.47      246.74     12.93 o 
  14   0   0       92.72       90.41     14.94 o 
   1   1   0    12983.10    11142.36     68.28 o 
   2   1   0     7933.92     8150.10    105.35 o 
   3   1   0    17197.38    16191.07    206.72 o 
   4   1   0        1.91        7.46      2.29 o 
   5   1   0       19.78        7.66      3.20 o 
   6   1   0       66.45       44.74      3.77 o 
   7   1   0      902.49      829.99     11.31 o 
   8   1   0      938.91      907.27     12.55 o 
   9   1   0      522.40      519.19     10.63 o 
  10   1   0      540.39      529.00     46.29 o 
  11   1   0       46.43       45.40      6.34 o 
  12   1   0      156.22      135.03      8.74 o 
  13   1   0       98.74       88.34      8.09 o 
  14   1   0       12.24       12.31      5.48 o 
  15   1   0        5.93        7.37      6.69 o 
   2   2   0        7.47        8.51      1.81 o 
   3   2   0     4108.35     4111.65     51.80 o 
   4   2   0      391.30      403.84      7.64 o 
   5   2   0     1177.34     1035.13     24.15 o 
   6   2   0      119.87      100.71      5.99 o 
   7   2   0        2.21        0.00      2.61 o 
   8   2   0      302.39      248.77      7.00 o 
   9   2   0       55.06       69.97      6.51 o 
  10   2   0        4.50        2.38      4.39 o 
  11   2   0      230.21      215.03      9.88 o 
  12   2   0       97.84       87.74      7.82 o 
  13   2   0        3.42        7.21      5.20 o 
  14   2   0        5.59        0.80      4.98 o 
  15   2   0        7.74        5.53      5.39 o 
   1   3   0    38051.31    34830.27    670.23 o 
   2   3   0    12580.38    11783.97     48.28 o 
   3   3   0     1199.48     1158.49      9.20 o 
   4   3   0     1412.20     1332.08     11.64 o 
   5   3   0      316.53      332.48      6.40 o 
   6   3   0      187.02      192.95      5.79 o 
   7   3   0     1268.01     1239.88     14.13 o 
   8   3   0     1133.35     1048.07     12.71 o 
   9   3   0      240.47      228.67      8.93 o 
  10   3   0       18.13       25.17      5.51 o 
  11   3   0      164.57      175.05      9.18 o 
  12   3   0      177.95      160.64      9.37 o 
  13   3   0       99.32       99.95      8.32 o 
  14   3   0       29.92       25.63      6.12 o 
  15   3   0       36.23       33.56      6.69 o 
   0   4   0     8333.55     7568.00     87.05 o 
   1   4   0       69.49      106.55      2.83 o 
   2   4   0      998.40      990.94     19.00 o 
   3   4   0      174.75      172.32      3.79 o 
   4   4   0     1346.24     1089.55     10.00 o 
   5   4   0      544.27      551.39      8.29 o 
   6   4   0       12.30       17.26      2.98 o 
   7   4   0        1.50        2.78      2.83 o 
   8   4   0      871.87      834.54     13.99 o 
   9   4   0      369.84      401.84      9.35 o 
  10   4   0       54.96       53.63      6.16 o 
  11   4   0      152.18      149.49      9.19 o 
  12   4   0     1009.86      956.84     18.18 o 
  13   4   0       34.24       27.04      6.24 o 
  14   4   0        0.83        0.00      5.24 o 
  15   4   0        0.12        4.39      5.56 o 
   1   5   0     8936.09     8845.81    130.58 o 
   2   5   0       42.64       30.18      2.60 o 
   3   5   0      249.24      232.80      5.17 o 
   4   5   0      578.53      636.22      7.00 o 
   5   5   0      789.84      884.79      8.71 o 
   6   5   0       31.34       18.95      2.61 o 
   7   5   0        0.49        0.00      2.67 o 
   8   5   0      154.87      136.18      6.50 o 
   9   5   0      454.13      447.22      9.83 o 
  10   5   0     1362.94     1371.12     24.54 o 
  11   5   0        4.20        7.94      5.37 o 
  12   5   0      140.71      153.35      9.50 o 
  13   5   0      242.63      262.30     11.23 o 
  14   5   0        3.10        4.71      5.57 o 
  15   5   0        0.02        2.21      5.61 o 
   0   6   0     2472.65     3107.24     23.76 o 
   1   6   0       56.54       48.46      2.74 o 
   2   6   0     2662.02     2669.37     15.42 o 
   3   6   0     1285.70     1438.28     11.09 o 
   4   6   0     4605.00     5232.71     58.02 o 
   5   6   0      564.54      559.98      7.85 o 
   6   6   0       98.96       93.59      4.21 o 
   7   6   0      630.79      669.99     15.71 o 
   8   6   0       87.62       75.61      5.48 o 
   9   6   0      507.75      495.08     10.42 o 
  10   6   0      702.42      684.24     28.29 o 
  11   6   0      348.25      372.79     25.36 o 
  12   6   0      473.97      519.93     26.30 o 
  13   6   0      173.63      202.06     10.42 o 
  14   6   0        2.53        5.44      5.35 o 
   1   7   0      248.58      290.46      6.02 o 
   2   7   0     1042.71     1028.29     11.83 o 
   3   7   0       46.82       52.17      3.32 o 
   4   7   0       16.66       15.46      2.24 o 
   5   7   0     1569.54     1590.68     22.52 o 
   6   7   0      228.23      202.11      5.92 o 
   7   7   0      492.89      469.22      9.05 o 
   8   7   0      328.17      332.12      8.67 o 
   9   7   0      234.36      256.20     11.60 o 
  10   7   0      375.28      389.95     23.48 o 
  11   7   0      226.59      209.45     10.42 o 
  12   7   0      148.52      175.45      9.58 o 
  13   7   0        5.36        6.53      5.57 o 
  14   7   0       87.95      110.85      9.36 o 
   0   8   0      477.73      521.38     42.99 o 
   1   8   0        4.63       10.78      2.08 o 
   2   8   0      662.13      685.87     15.72 o 
   3   8   0      153.50      141.75      4.59 o 
   4   8   0      779.02      740.80     10.55 o 
   5   8   0       11.72       11.05      2.67 o 
   6   8   0       30.09       31.74      3.27 o 
   7   8   0      166.50      153.18      6.30 o 
   8   8   0     1913.25     1869.73     37.62 o 
   9   8   0      701.02      661.82     12.21 o 
  10   8   0       23.86       39.46      5.71 o 
  11   8   0       95.71      111.88     13.15 o 
  12   8   0       85.21      109.40      8.60 o 
  13   8   0       68.38       91.71      8.33 o 
  14   8   0       19.46       12.15      7.94 o 
   1   9   0        6.21        9.37      2.32 o 
   2   9   0      492.76      559.50     12.80 o 
   3   9   0      111.83      114.20      9.05 o 
   4   9   0      455.36      461.74     14.16 o 
   5   9   0      138.24      158.39      5.08 o 
   6   9   0      164.68      159.25      5.48 o 
   7   9   0      232.35      226.33      7.21 o 
   8   9   0      819.50      836.59     36.34 o 
   9   9   0      282.83      267.32     15.91 o 
  10   9   0      551.37      514.34     14.39 o 
  11   9   0      246.23      246.67     16.27 o 
  12   9   0       58.05       52.19      9.70 o 
  13   9   0       23.10       16.13      8.51 o 
   0  10   0      154.85      134.24     13.67 o 
   1  10   0        1.93        2.20      4.99 o 
   2  10   0      520.34      507.85     14.28 o 
   3  10   0      306.02      317.58      9.78 o 
   4  10   0       65.86       61.95      6.14 o 
   5  10   0      526.42      516.60     10.48 o 
   6  10   0       57.11       65.99      5.87 o 
   7  10   0        1.20        5.83      4.95 o 
   8  10   0        2.37        0.00      4.85 o 
   9  10   0      220.80      233.10     10.99 o 
  10  10   0        0.08        0.00      5.77 o 
  11  10   0        6.38        4.41     11.47 o 
  12  10   0       38.67       37.71      8.78 o 
  13  10   0        3.21        1.02      7.18 o 
   1  11   0      236.94      228.82     12.68 o 
   2  11   0       24.64       27.13     10.45 o 
   3  11   0      105.55      113.22     15.36 o 
   4  11   0       40.23       37.25      7.57 o 
   5  11   0        1.64        0.00      4.19 o 
   6  11   0      104.56      121.87      8.33 o 
   7  11   0      240.00      244.18     10.51 o 
   8  11   0       90.44       79.97      7.72 o 
   9  11   0       70.07       83.58     10.98 o 
  10  11   0       21.90       14.83      6.12 o 
  11  11   0       85.01       80.03     10.45 o 
  12  11   0        0.00        0.00      7.24 o 
   0  12   0      789.75      798.07     28.89 o 
   1  12   0      289.37      240.81     13.93 o 
   2  12   0      465.88      424.92     19.81 o 
   3  12   0      570.93      531.26     17.57 o 
   4  12   0      622.58      599.13     18.74 o 
   5  12   0       12.54       10.50      5.00 o 
   6  12   0       79.89       55.61      7.13 o 
   7  12   0        1.10        0.35      6.49 o 
   8  12   0      489.84      484.12     17.92 o 
   9  12   0      120.01      125.28     11.97 o 
  10  12   0       53.87       48.96      9.50 o 
  11  12   0        0.09        7.12     10.40 o 
  12  12   0        8.63        9.07     11.43 o 
   1  13   0      178.36      170.96     12.91 o 
   2  13   0     1226.25     1173.98     57.67 o 
   3  13   0      134.40      140.93     12.53 o 
   4  13   0       11.86        8.12      7.77 o 
   5  13   0       43.18       36.39      6.24 o 
   6  13   0       15.10       30.31      8.40 o 
   7  13   0        0.00        0.51      6.11 o 
   8  13   0       75.70       61.40      9.70 o 
   9  13   0        0.33        1.63      7.55 o 
  10  13   0        4.01        0.00      8.25 o 
  11  13   0       11.41       22.06     11.20 o 
   0  14   0        0.85        3.99     10.66 o 
   1  14   0       14.03       13.13     10.10 o 
   2  14   0      106.66      114.91     12.08 o 
   3  14   0       33.08       33.81     12.95 o 
   4  14   0        0.42        0.00      7.17 o 
   5  14   0       43.82       34.93      7.07 o 
   6  14   0        0.61        0.00      6.38 o 
   7  14   0        6.77        0.00      6.66 o 
   8  14   0        1.22        0.00      6.73 o 
   9  14   0       35.13       27.97      8.99 o 
  10  14   0        1.05        0.00     16.60 o 
   1  15   0       99.81      104.99     12.17 o 
   2  15   0      156.95      137.46     13.11 o 
   3  15   0      141.61      126.38     13.08 o 
   4  15   0       62.99       60.24     10.83 o 
   5  15   0       68.27       69.41      8.00 o 
   6  15   0       16.06       15.81      7.85 o 
   7  15   0        0.00        0.00      6.67 o 
   8  15   0        0.15        6.48      7.53 o 
   9  15   0        0.20        0.00      8.09 o 
   0  16   0        0.10        5.10     11.57 o 
   1  16   0        4.26        1.56      7.62 o 
   2  16   0        8.93        0.00      7.91 o 
   3  16   0       60.33       48.13     10.05 o 
   4  16   0       89.51       81.20     11.81 o 
   5  16   0        3.31       10.40      6.03 o 
   6  16   0        9.56        5.32      7.36 o 
   7  16   0        3.58        0.00      9.80 o 
   8  16   0        3.43        5.42      8.42 o 
   1  17   0       15.50       10.64      8.97 o 
   2  17   0       32.59       33.62      9.80 o 
   3  17   0        1.13        0.00      8.21 o 
   4  17   0        0.36        0.00      8.50 o 
   5  17   0        8.37       10.69      6.55 o 
   6  17   0       14.01       12.81      8.94 o 
   0  18   0       14.69       27.59     14.48 o 
   1  18   0        2.07        4.95      8.41 o 
   2  18   0        0.36        0.00      9.14 o 
   3  18   0        0.55        0.00      8.77 o 
   4  18   0       10.76        0.00      8.79 o 
 -15   0   1       89.15       88.90     13.62 o 
 -13   0   1       19.79       16.47      9.74 o 
 -11   0   1       42.94       37.31      7.03 o 
  -9   0   1     1367.89     1447.12     41.03 o 
  -7   0   1      285.86      300.10     13.90 o 
  -5   0   1      600.60      700.87     16.22 o 
  -3   0   1     3968.89     4291.09     37.78 o 
   1   0   1     5475.47     5128.85     44.19 o 
   3   0   1       58.65       83.71      5.62 o 
   5   0   1     2407.28     2460.40     34.14 o 
   7   0   1      757.57      784.79     16.64 o 
   9   0   1       14.20       24.99      6.45 o 
  11   0   1      124.19      119.77     10.29 o 
  13   0   1       27.36       35.70     10.92 o 
  15   0   1       64.03       57.36     14.05 o 
 -15   1   1        4.68        3.11      6.37 o 
 -14   1   1       39.29       27.62      7.00 o 
 -13   1   1       21.60       12.03      8.63 o 
 -12   1   1        4.05        7.28      4.84 o 
 -11   1   1       49.95       43.36      6.35 o 
 -10   1   1       42.23       32.72      5.43 o 
  -9   1   1        0.60        0.46      3.22 o 
  -8   1   1        0.25        0.00      2.69 o 
  -7   1   1        0.96        4.99      2.65 o 
  -6   1   1       84.57      106.62      6.56 o 
  -5   1   1      386.93      443.83      8.49 o 
  -4   1   1        9.87       13.46      2.01 o 
  -3   1   1     7636.20     7313.78     39.59 o 
  -2   1   1    25859.13    22196.29    103.15 o 
  -1   1   1    26797.85    22255.54    600.89 o 
   1   1   1    30309.76    27672.42    143.41 o 
   2   1   1     1271.94     1017.79     16.21 o 
   3   1   1     4420.70     4292.66     42.71 o 
   4   1   1     1218.25     1119.70     11.04 o 
   5   1   1      105.70       58.45      4.93 o 
   6   1   1      433.38      525.69      9.12 o 
   7   1   1      260.47      242.39      7.22 o 
   8   1   1        0.12        0.00      3.29 o 
   9   1   1      450.00      480.22     12.50 o 
  10   1   1       10.46       19.29      5.42 o 
  11   1   1       47.82       36.40      6.39 o 
  12   1   1       39.11       32.65      6.53 o 
  13   1   1       49.73       56.39      9.23 o 
  14   1   1        8.54        4.58      5.40 o 
  15   1   1        0.69        0.00      6.50 o 
 -15   2   1       17.01        9.85      5.74 o 
 -14   2   1       26.06       43.80      6.97 o 
 -13   2   1        9.74       11.21      5.45 o 
 -12   2   1       27.87       26.67      7.30 o 
 -11   2   1       56.48       43.43      5.93 o 
 -10   2   1       18.99       27.39      5.07 o 
  -9   2   1     1999.88     1912.26     33.13 o 
  -8   2   1      713.97      635.34      9.32 o 
  -7   2   1      428.23      450.32      7.80 o 
  -6   2   1      191.00      235.79      5.85 o 
  -5   2   1       20.65       13.00      2.67 o 
  -4   2   1     2638.52     2500.07     26.99 o 
  -3   2   1       69.98       73.09      6.12 o 
  -2   2   1    18282.69    17035.39    164.51 o 
  -1   2   1      270.91      290.87      3.77 o 
   0   2   1     1347.15     1348.29     15.48 o 
   1   2   1    27024.77    26305.34    139.25 o 
   2   2   1      101.26      105.52      4.04 o 
   3   2   1      402.39      301.21      6.72 o 
   4   2   1     5711.57     5579.04     54.75 o 
   5   2   1      462.54      450.96      9.51 o 
   6   2   1       99.99      147.31      6.99 o 
   7   2   1      273.67      326.82      9.54 o 
   8   2   1       52.98       65.21      6.13 o 
   9   2   1      876.90      823.14     30.81 o 
  10   2   1       67.48       63.72      9.16 o 
  11   2   1        1.90        0.00      4.55 o 
  12   2   1       63.38       56.39      7.14 o 
  13   2   1      131.90      144.92      9.40 o 
  14   2   1        1.85        0.00      5.15 o 
  15   2   1        9.53        6.12      5.40 o 
 -15   3   1        0.63        0.00      4.97 o 
 -14   3   1        2.60        0.00      5.56 o 
 -13   3   1       20.79        8.13      5.54 o 
 -12   3   1       10.24        7.02      4.97 o 
 -11   3   1       10.41        7.71      4.83 o 
 -10   3   1       98.16      101.08      7.18 o 
  -9   3   1      202.33      198.44      6.96 o 
  -8   3   1        0.54        1.95      3.05 o 
  -7   3   1       23.55       23.69      3.40 o 
  -6   3   1      196.36      201.51      5.71 o 
  -5   3   1      781.04      729.45     13.54 o 
  -4   3   1     1787.68     1776.47     13.36 o 
  -3   3   1      183.37      193.47      4.07 o 
  -2   3   1     2865.83     2789.35     19.22 o 
   0   3   1     3822.79     4126.66     36.48 o 
   1   3   1     1792.91     1509.39     19.66 o 
   2   3   1    13629.18    12890.24    103.66 o 
   3   3   1     5535.97     5682.70     46.94 o 
   4   3   1      906.96      881.57     21.00 o 
   5   3   1      753.30      734.54     16.66 o 
   6   3   1     2368.80     2448.83     23.74 o 
   7   3   1       54.83       51.02      4.83 o 
   8   3   1       64.74       66.28      4.98 o 
   9   3   1        2.22        0.00      4.37 o 
  10   3   1       61.56       57.09      6.71 o 
  11   3   1       59.74       75.64      8.78 o 
  12   3   1        0.00        0.13      4.96 o 
  13   3   1       80.11       84.46      8.38 o 
  14   3   1       23.51       15.36      5.60 o 
  15   3   1       42.74       47.71      7.36 o 
 -15   4   1       11.24       14.73      6.01 o 
 -14   4   1        0.83        0.00      4.97 o 
 -13   4   1        1.46        6.32      5.22 o 
 -12   4   1       57.04       55.01      6.94 o 
 -11   4   1      796.16      747.01     38.10 o 
 -10   4   1       49.95       48.46      6.06 o 
  -9   4   1      433.86      416.82     10.15 o 
  -8   4   1      113.48       99.73      5.45 o 
  -7   4   1       13.14        9.59      2.90 o 
  -6   4   1      470.46      401.47      7.88 o 
  -5   4   1      108.92      128.00      4.69 o 
  -4   4   1       41.27       56.30      2.87 o 
  -3   4   1      770.76      730.46     11.28 o 
  -2   4   1      997.05     1059.11     11.10 o 
  -1   4   1      103.31      148.97      4.58 o 
   0   4   1     2933.86     2892.87     63.46 o 
   1   4   1      690.17      665.29     13.78 o 
   2   4   1       31.51       33.34      1.99 o 
   3   4   1     5782.44     5627.42     49.89 o 
   4   4   1       72.02       74.66      3.97 o 
   5   4   1      263.13      218.42      7.63 o 
   6   4   1      354.61      365.32      8.67 o 
   7   4   1        6.16        1.44      2.80 o 
   8   4   1      325.78      317.44      8.31 o 
   9   4   1      159.47      140.02      8.26 o 
  10   4   1      250.46      243.40     12.18 o 
  11   4   1      620.18      586.35     15.25 o 
  12   4   1       65.53       64.57      7.29 o 
  13   4   1       18.80       16.11      5.71 o 
  14   4   1       40.09       29.41      6.52 o 
  15   4   1       19.13       17.22      6.27 o 
 -15   5   1        1.98        3.53      5.32 o 
 -14   5   1       17.28       17.03      5.87 o 
 -13   5   1       94.16       99.78      8.47 o 
 -12   5   1       76.52       63.15      7.17 o 
 -11   5   1     1287.13     1247.42     34.59 o 
 -10   5   1      355.71      355.22     11.07 o 
  -9   5   1       56.23       67.69      5.21 o 
  -8   5   1     1303.21     1187.37     13.85 o 
  -7   5   1      118.41       82.22      4.32 o 
  -6   5   1       47.16       45.47      3.12 o 
  -5   5   1      288.53      278.39      5.58 o 
  -4   5   1        6.26        3.65      1.73 o 
  -3   5   1      600.20      668.50      7.26 o 
  -2   5   1     4387.29     4289.96     40.38 o 
  -1   5   1      820.70      811.91      7.77 o 
   0   5   1       65.76       62.78      3.78 o 
   1   5   1     5870.86     5742.70     63.47 o 
   2   5   1      677.23      594.73      9.87 o 
   3   5   1     1591.96     1609.11     27.88 o 
   4   5   1     1465.87     1565.25     11.34 o 
   5   5   1      127.82      154.67      4.77 o 
   6   5   1      128.52      113.17      4.56 o 
   7   5   1      221.88      229.29      6.97 o 
   8   5   1      216.91      206.88      7.33 o 
   9   5   1       11.32       11.52      4.07 o 
  10   5   1       59.61       61.17      6.89 o 
  11   5   1     1388.40     1302.37     44.09 o 
  12   5   1       20.93       18.85      7.01 o 
  13   5   1       99.34       98.57      8.48 o 
  14   5   1        8.96        2.43      5.35 o 
 -15   6   1        1.60        0.86      5.57 o 
 -14   6   1       10.13       25.88      6.19 o 
 -13   6   1       67.91       65.87      7.40 o 
 -12   6   1      179.28      174.66      9.48 o 
 -11   6   1       58.38       53.60      6.65 o 
 -10   6   1       81.69       98.63      6.74 o 
  -9   6   1      220.14      218.01      9.49 o 
  -8   6   1      524.61      507.19      9.78 o 
  -7   6   1      101.77      102.43      4.67 o 
  -6   6   1      106.26       84.19      4.11 o 
  -5   6   1     1171.97     1108.66     19.88 o 
  -4   6   1      938.69     1021.36     15.80 o 
  -3   6   1      246.86      211.98      4.88 o 
  -2   6   1      243.10      290.73      5.21 o 
  -1   6   1      425.21      364.27      8.65 o 
   0   6   1       35.23       28.69      3.01 o 
   1   6   1     1351.84     1280.02     13.36 o 
   2   6   1      246.53      227.44      8.76 o 
   3   6   1     3500.65     3680.47     27.46 o 
   4   6   1     1835.39     1669.65     11.95 o 
   5   6   1       35.80       56.62      3.52 o 
   6   6   1      151.12      159.58      5.20 o 
   7   6   1       37.22       51.42      4.45 o 
   8   6   1     1218.39     1256.21     20.90 o 
   9   6   1      531.28      502.81     19.54 o 
  10   6   1       51.48       41.53      6.19 o 
  11   6   1       49.92       55.65      7.20 o 
  12   6   1      360.28      342.07     18.04 o 
  13   6   1       30.74       18.23      6.09 o 
  14   6   1        1.31        0.00      5.30 o 
 -14   7   1       71.98       89.48      8.42 o 
 -13   7   1        0.96        0.00      4.89 o 
 -12   7   1        8.62       13.81      5.29 o 
 -11   7   1      377.23      373.11     11.59 o 
 -10   7   1     1528.18     1410.10     16.90 o 
  -9   7   1      267.10      268.02      8.40 o 
  -8   7   1      364.26      404.78     11.29 o 
  -7   7   1       17.09       15.58      3.46 o 
  -6   7   1        2.49        1.26      2.21 o 
  -5   7   1       56.44       58.54      4.06 o 
  -4   7   1       69.39      126.15      4.66 o 
  -3   7   1      704.51      773.89     15.96 o 
  -2   7   1     1383.46     1345.52     43.97 o 
  -1   7   1        3.36        6.90      1.94 o 
   0   7   1      112.16      130.67      6.14 o 
   1   7   1      287.94      209.99      6.69 o 
   2   7   1      908.94      947.84      9.99 o 
   3   7   1     1456.52     1381.99     12.38 o 
   4   7   1      372.75      316.76      5.69 o 
   5   7   1     1283.89     1270.56     13.01 o 
   6   7   1       23.66       12.92      2.81 o 
   7   7   1      198.46      194.76      6.96 o 
   8   7   1      330.85      328.52      9.67 o 
   9   7   1      179.84      187.47      7.96 o 
  10   7   1      635.49      607.93     14.96 o 
  11   7   1        7.42       14.77      5.58 o 
  12   7   1        0.00        1.06      5.37 o 
  13   7   1        3.91        4.52      5.79 o 
  14   7   1      101.53      144.13     10.19 o 
 -14   8   1        9.91        6.63      5.96 o 
 -13   8   1       83.44       89.89      8.23 o 
 -12   8   1        1.89        2.54      5.01 o 
 -11   8   1        7.06       12.14      6.04 o 
 -10   8   1      163.61      163.81      7.84 o 
  -9   8   1      155.98      151.00      8.24 o 
  -8   8   1       39.16       37.62      4.66 o 
  -7   8   1      212.01      191.64      7.71 o 
  -6   8   1      227.36      202.88      5.61 o 
  -5   8   1      109.59       97.95      4.24 o 
  -4   8   1      353.97      449.24      8.08 o 
  -3   8   1       37.19       24.55      3.19 o 
  -2   8   1      329.84      324.29      6.70 o 
  -1   8   1        0.80        0.82      1.97 o 
   0   8   1        1.53        0.00      2.53 o 
   1   8   1      211.08      174.20      9.91 o 
   2   8   1      306.00      331.15     11.89 o 
   3   8   1        3.02        9.24      2.05 o 
   4   8   1       26.16       23.21      2.45 o 
   5   8   1      129.67      166.89      5.22 o 
   6   8   1        0.11        0.00      2.46 o 
   7   8   1       22.16       28.14      4.15 o 
   8   8   1       18.68       27.84      4.55 o 
   9   8   1       53.18       47.86      5.42 o 
  10   8   1        2.82        3.48      4.78 o 
  11   8   1        6.47        9.66      5.33 o 
  12   8   1       15.03       19.80      5.88 o 
  13   8   1      189.62      169.27     13.66 o 
  14   8   1        7.57        3.55      7.82 o 
 -14   9   1        1.15        1.04      7.51 o 
 -13   9   1       51.15       52.39      9.52 o 
 -12   9   1       41.30       42.74      8.56 o 
 -11   9   1       95.40       98.36      7.70 o 
 -10   9   1        9.06        3.27      4.16 o 
  -9   9   1        0.51        0.64      3.84 o 
  -8   9   1        7.75        6.63      3.76 o 
  -7   9   1      941.06      926.42     28.25 o 
  -6   9   1        3.96        2.92      2.56 o 
  -5   9   1       60.78       87.74      4.21 o 
  -4   9   1       57.00       51.01      3.91 o 
  -3   9   1        0.14        0.00      2.05 o 
  -2   9   1       38.79       49.49      3.59 o 
  -1   9   1      355.05      400.02     10.31 o 
   0   9   1       89.51       84.29      6.89 o 
   1   9   1        0.76        1.97      3.26 o 
   2   9   1        2.76        0.00      3.24 o 
   3   9   1       18.49       14.99      2.38 o 
   4   9   1        1.11        0.00      1.92 o 
   5   9   1       30.20       15.65      2.68 o 
   6   9   1      227.02      263.90      6.58 o 
   7   9   1      234.67      258.63     10.22 o 
   8   9   1       19.66       17.71      6.32 o 
   9   9   1      224.57      205.03     10.39 o 
  10   9   1        0.24        2.66      8.99 o 
  11   9   1        7.39        9.11      8.17 o 
  12   9   1        1.95        0.00      6.98 o 
  13   9   1      106.81      120.95     12.21 o 
 -13  10   1       10.67        3.92      7.39 o 
 -12  10   1       28.63       45.65      9.03 o 
 -11  10   1       65.28       70.49      9.67 o 
 -10  10   1       85.30       89.81      8.51 o 
  -9  10   1      666.27      609.00     14.85 o 
  -8  10   1      200.47      201.60      9.77 o 
  -7  10   1      282.65      273.75     10.39 o 
  -6  10   1      398.04      345.56      9.30 o 
  -5  10   1        0.02        1.06      4.25 o 
  -4  10   1       42.52       50.22      5.65 o 
  -3  10   1      753.77      689.62     37.87 o 
  -2  10   1       10.12        7.33      5.34 o 
  -1  10   1       10.37       15.05      6.45 o 
   0  10   1      153.53      127.59      9.75 o 
   1  10   1       22.60       28.79      4.84 o 
   2  10   1      216.71      198.75     15.61 o 
   3  10   1        8.68        4.54      4.08 o 
   4  10   1        1.30        0.00      3.33 o 
   5  10   1      264.34      254.04      9.11 o 
   6  10   1      600.07      602.45     12.90 o 
   7  10   1      114.49      112.10      8.08 o 
   8  10   1       33.07       43.52      6.92 o 
   9  10   1      129.64      136.94      9.72 o 
  10  10   1       53.02       51.32      7.67 o 
  11  10   1        1.57        8.77      7.12 o 
  12  10   1      206.55      197.40     13.71 o 
  13  10   1       42.71       35.14     14.27 o 
 -12  11   1       10.08       23.31      8.33 o 
 -11  11   1       35.58       20.44      7.68 o 
 -10  11   1       89.85       98.83      8.87 o 
  -9  11   1        2.28        0.00      4.87 o 
  -8  11   1      230.92      223.83     13.18 o 
  -7  11   1       43.35       57.48      8.87 o 
  -6  11   1      107.42       77.07      6.98 o 
  -5  11   1      149.50      161.71     12.32 o 
  -4  11   1        0.15        0.46      6.34 o 
  -3  11   1      280.65      294.38     14.52 o 
  -2  11   1      185.26      155.00     11.06 o 
  -1  11   1      323.07      339.00     13.93 o 
   0  11   1      608.39      540.03     16.60 o 
   1  11   1     1064.41      945.75     21.69 o 
   2  11   1      158.08      171.98     11.63 o 
   3  11   1      440.10      436.50     18.00 o 
   4  11   1       33.14       30.45      5.64 o 
   5  11   1       19.78       10.44      4.35 o 
   6  11   1       28.81       34.90      5.96 o 
   7  11   1      208.84      192.03      9.92 o 
   8  11   1        2.95        2.51      5.05 o 
   9  11   1        3.83        0.76      5.42 o 
  10  11   1        8.36        4.83      5.50 o 
  11  11   1       34.64       28.06      8.46 o 
  12  11   1        1.19        0.00      6.70 o 
 -12  12   1       26.22       39.06     14.08 o 
 -11  12   1       16.73       19.91      8.65 o 
 -10  12   1       27.69        6.61      7.98 o 
  -9  12   1        3.28        2.27     14.60 o 
  -8  12   1       61.51       54.83      9.54 o 
  -7  12   1        0.03        0.00      6.17 o 
  -6  12   1       40.76       41.22      6.61 o 
  -5  12   1      241.10      234.94     13.75 o 
  -4  12   1      163.33      163.34     12.61 o 
  -3  12   1        3.08        0.00      7.29 o 
  -2  12   1       34.53       31.57      7.46 o 
  -1  12   1      270.57      250.30     13.54 o 
   0  12   1      176.74      196.99     12.68 o 
   1  12   1      325.44      323.23     16.44 o 
   2  12   1        4.73        2.67      6.18 o 
   3  12   1        8.68        4.85      6.86 o 
   4  12   1       25.80       29.93      8.02 o 
   5  12   1       10.02        6.18      5.27 o 
   6  12   1       37.17       34.87      7.58 o 
   7  12   1       15.69        5.71      6.48 o 
   8  12   1       23.35       15.05      7.13 o 
   9  12   1       22.25       34.77      8.83 o 
  10  12   1       12.24       13.24      8.55 o 
  11  12   1        1.69        3.00     10.97 o 
 -11  13   1       21.74       25.52     10.01 o 
 -10  13   1        0.29        0.00      7.16 o 
  -9  13   1        5.41        0.99      7.53 o 
  -8  13   1        2.49        0.00      7.40 o 
  -7  13   1      338.61      322.14     15.16 o 
  -6  13   1       26.27       19.86      5.82 o 
  -5  13   1        0.08        0.00      7.11 o 
  -4  13   1      292.82      280.60     15.32 o 
  -3  13   1      176.69      178.80     21.81 o 
  -2  13   1      396.32      371.90     16.24 o 
  -1  13   1       36.09       50.42      9.58 o 
   0  13   1       37.12       18.15      7.76 o 
   1  13   1      296.43      319.31     22.46 o 
   2  13   1      138.99      146.60     12.98 o 
   3  13   1        0.41        1.85      6.88 o 
   4  13   1       57.17       70.29     10.25 o 
   5  13   1        0.11        0.00      7.96 o 
   6  13   1        0.00        0.00      5.37 o 
   7  13   1       53.63       58.14      9.23 o 
   8  13   1        0.54        0.00      6.41 o 
   9  13   1        1.57        0.00      7.14 o 
  10  13   1        6.68        0.39      7.55 o 
  11  13   1        5.29        0.00     11.19 o 
 -10  14   1       15.93       14.07      8.54 o 
  -9  14   1        0.00        0.00      7.70 o 
  -8  14   1        6.56        5.54      7.99 o 
  -7  14   1       15.84       27.50      8.29 o 
  -6  14   1       24.84       22.15      6.55 o 
  -5  14   1        0.50        0.00      6.39 o 
  -4  14   1      104.85      125.45     12.02 o 
  -3  14   1       12.67       13.98      7.53 o 
  -2  14   1        4.70        4.37      7.87 o 
  -1  14   1      157.73      167.53     24.47 o 
   0  14   1      385.65      412.60     17.94 o 
   1  14   1      548.84      537.78     19.66 o 
   2  14   1        4.58       18.15      8.28 o 
   3  14   1      492.93      464.57     30.54 o 
   4  14   1        1.69        0.00     10.38 o 
   5  14   1        0.02        0.00      5.03 o 
   6  14   1       28.82       28.74      8.11 o 
   7  14   1       11.38        5.82      6.67 o 
   8  14   1        4.98        1.71      7.28 o 
   9  14   1        1.55        0.00      6.32 o 
  10  14   1        1.30        0.00     10.13 o 
  -9  15   1        0.26        0.00      7.84 o 
  -8  15   1       29.34       25.47      8.73 o 
  -7  15   1        7.24        3.01      7.33 o 
  -6  15   1       84.83       89.08     15.78 o 
  -5  15   1       13.95       14.44      9.03 o 
  -4  15   1        1.41        1.73      7.50 o 
  -3  15   1       11.84       11.79      8.22 o 
  -2  15   1        0.77        2.41      6.99 o 
  -1  15   1       17.13       13.67      7.91 o 
   0  15   1       11.19        5.56      7.14 o 
   1  15   1      113.04      102.88     12.51 o 
   2  15   1        4.46        5.02      8.88 o 
   3  15   1       81.71      101.57     12.63 o 
   4  15   1       87.61       75.39     11.33 o 
   5  15   1       32.95       35.18      7.50 o 
   6  15   1        4.39        0.00      6.82 o 
   7  15   1        6.33       13.94      8.07 o 
   8  15   1        0.35        0.00      6.57 o 
   9  15   1        1.95        0.00      7.80 o 
  -8  16   1        0.24        0.00      7.51 o 
  -7  16   1       14.85       11.04     11.56 o 
  -6  16   1        9.21        7.42     10.04 o 
  -5  16   1       40.22       15.27      8.66 o 
  -4  16   1        0.30        0.00      7.84 o 
  -3  16   1        6.30        0.00      7.11 o 
  -2  16   1       16.05        5.81      9.33 o 
  -1  16   1        3.43        1.26      7.61 o 
   0  16   1      149.00      173.09     15.04 o 
   1  16   1       15.30       21.78      9.26 o 
   2  16   1       29.14       25.07      9.87 o 
   3  16   1        5.22        0.00      8.20 o 
   4  16   1       51.65       57.22     11.68 o 
   5  16   1        0.48        0.00      5.46 o 
   6  16   1       25.47       39.84      9.72 o 
   7  16   1       14.65        6.77      8.57 o 
  -6  17   1        0.07        0.00      9.17 o 
  -5  17   1       21.15       10.73      9.60 o 
  -4  17   1       12.50       20.99      9.32 o 
  -3  17   1        5.69        6.52     12.78 o 
  -2  17   1       21.83        8.38      8.70 o 
  -1  17   1        0.72        0.00      7.92 o 
   0  17   1        2.26        3.24      7.91 o 
   1  17   1        0.74        0.00      7.49 o 
   2  17   1       28.25       27.76     10.04 o 
   3  17   1        7.57        7.10      9.05 o 
   4  17   1       26.61       26.60      7.72 o 
   5  17   1       27.20        9.93     12.08 o 
   6  17   1        2.13       14.49      8.70 o 
  -4  18   1       24.88       13.12     19.00 o 
  -3  18   1        0.44        0.00     16.35 o 
  -2  18   1        1.35        0.00     12.17 o 
  -1  18   1       38.38       10.35      9.32 o 
   0  18   1        3.83        2.48     12.04 o 
   1  18   1        1.55        0.00      8.11 o 
   2  18   1       36.43       33.43     11.18 o 
   3  18   1        6.71        0.00      8.59 o 
   4  18   1        1.90        0.72      6.14 o 
 -16   0   2       44.20       46.01     12.03 o 
 -14   0   2       56.27       58.24     12.37 o 
 -12   0   2       16.66       17.82      6.11 o 
 -10   0   2      577.39      525.14     14.56 o 
  -8   0   2      547.78      640.00     22.49 o 
  -6   0   2      191.79      285.61     16.12 o 
  -4   0   2        3.33        0.00      2.63 o 
  -2   0   2     2031.70     2147.45     20.00 o 
   0   0   2    12634.37    13691.88    100.53 o 
   2   0   2    23846.10    23220.64    105.39 o 
   4   0   2     5885.78     6059.56     62.62 o 
   6   0   2       14.44        9.60      4.37 o 
   8   0   2      603.41      532.72     15.51 o 
  10   0   2        0.27        0.00      5.22 o 
  12   0   2       86.91      103.40     16.22 o 
  14   0   2       36.37       25.24     11.15 o 
 -16   1   2      107.83       95.90     10.41 o 
 -15   1   2       66.91       59.50      8.53 o 
 -14   1   2      121.41      102.02      8.23 o 
 -13   1   2      414.19      398.17     38.97 o 
 -12   1   2        1.52        0.00      4.07 o 
 -11   1   2       62.09       83.67      7.10 o 
 -10   1   2       71.33       77.08      6.35 o 
  -9   1   2       19.42       25.15      3.08 o 
  -8   1   2     1859.91     1896.69     25.99 o 
  -7   1   2      873.16      914.66     10.70 o 
  -6   1   2      169.88      147.32      4.76 o 
  -5   1   2      378.08      461.54      7.34 o 
  -4   1   2     1420.65     1669.68     26.71 o 
  -3   1   2     4675.68     4106.68     35.41 o 
  -1   1   2      370.38      352.54     14.03 o 
   0   1   2     2329.07     2432.27     16.88 o 
   1   1   2    15793.50    15261.72    372.56 o 
   2   1   2      762.66      733.55     15.21 o 
   3   1   2     2144.16     2279.43     49.44 o 
   4   1   2      439.33      335.36      8.34 o 
   5   1   2     2489.35     2334.62     18.11 o 
   6   1   2     1581.93     1639.08     49.26 o 
   7   1   2     1450.95     1554.98     28.88 o 
   8   1   2      460.40      436.62     10.16 o 
   9   1   2       86.41       80.79      9.68 o 
  10   1   2      105.96      107.45      8.30 o 
  11   1   2      100.60      107.35      8.57 o 
  12   1   2       16.53       13.51      5.73 o 
  13   1   2       12.79        6.01      5.34 o 
  14   1   2       11.58        7.71      7.40 o 
  15   1   2       15.28        9.39      7.34 o 
 -16   2   2        5.75        4.00     10.06 o 
 -15   2   2       72.41       73.38     11.73 o 
 -14   2   2       99.69      111.08      8.86 o 
 -13   2   2        0.04        3.20      4.83 o 
 -12   2   2        0.10        0.00      4.04 o 
 -11   2   2      149.55      119.65      7.83 o 
 -10   2   2       58.45       48.07      5.41 o 
  -9   2   2        3.46        0.00      2.96 o 
  -8   2   2        2.19        0.00      2.43 o 
  -7   2   2      223.64      229.68      5.97 o 
  -6   2   2      853.86      753.28      8.76 o 
  -5   2   2        4.84       12.38      2.23 o 
  -4   2   2        6.14        2.98      1.69 o 
  -3   2   2        5.21        4.88      3.51 o 
  -2   2   2     1884.66     1528.04     49.11 o 
   0   2   2     2595.87     2545.63     45.64 o 
   1   2   2     2907.06     2897.17     23.11 o 
   2   2   2      201.66      169.79     15.56 o 
   3   2   2     4353.56     4211.41     30.85 o 
   4   2   2      873.49      950.22     12.68 o 
   5   2   2      457.41      446.46     25.03 o 
   6   2   2       42.61       41.68      3.73 o 
   7   2   2     1364.03     1315.22     15.62 o 
   8   2   2      224.41      220.77      9.16 o 
   9   2   2      262.86      209.26      9.65 o 
  10   2   2       17.44       23.47      5.82 o 
  11   2   2      135.47      131.82      9.22 o 
  12   2   2       24.81        4.36      5.55 o 
  13   2   2        0.00        0.00      4.89 o 
  14   2   2        5.15        8.84      5.67 o 
  15   2   2       20.11       18.69      6.25 o 
 -15   3   2       30.38       34.87      6.65 o 
 -14   3   2        0.21        2.23      5.29 o 
 -13   3   2       16.26       12.43      5.54 o 
 -12   3   2       88.02       98.52     12.59 o 
 -11   3   2        1.65        0.83      4.28 o 
 -10   3   2      134.32      139.66      7.66 o 
  -9   3   2     1411.42     1379.25     14.39 o 
  -8   3   2      107.81      113.66      6.51 o 
  -7   3   2      158.59      124.96      5.27 o 
  -6   3   2      262.05      261.92      5.99 o 
  -5   3   2     1014.59     1026.02      9.69 o 
  -4   3   2     7576.98     7535.33     66.97 o 
  -3   3   2      583.00      412.74      6.65 o 
  -2   3   2     5637.56     5298.70     67.41 o 
  -1   3   2     2209.81     2218.37     35.84 o 
   1   3   2     1443.84     1304.35     10.81 o 
   2   3   2     2139.15     2185.09     48.08 o 
   3   3   2     1731.61     1608.11     12.38 o 
   4   3   2      900.95      797.53      9.38 o 
   5   3   2     1085.44      946.66     12.09 o 
   6   3   2      601.49      703.36     22.23 o 
   7   3   2       42.57       28.47      3.75 o 
   8   3   2      348.28      334.04      8.89 o 
   9   3   2      269.15      266.46     10.55 o 
  10   3   2        2.93        4.17      4.96 o 
  11   3   2        0.26        0.00      5.55 o 
  12   3   2      540.04      545.01     15.10 o 
  13   3   2        2.95        0.00      5.28 o 
  14   3   2        8.47        6.22      5.78 o 
  15   3   2        7.37        2.25      5.53 o 
 -15   4   2        9.58        4.72      5.22 o 
 -14   4   2      183.95      179.14      9.75 o 
 -13   4   2        2.01        0.00      4.78 o 
 -12   4   2       60.42       80.75      7.43 o 
 -11   4   2       19.96       10.64      7.20 o 
 -10   4   2      155.52      167.10      8.23 o 
  -9   4   2       96.47      111.07      6.15 o 
  -8   4   2      314.35      310.86      7.65 o 
  -7   4   2      443.07      406.83      6.35 o 
  -6   4   2      778.30      735.00      7.78 o 
  -5   4   2     5550.29     5586.50     33.74 o 
  -4   4   2      120.29      116.65      3.53 o 
  -3   4   2     1428.17     1429.95     20.65 o 
  -2   4   2      353.06      281.73      4.40 o 
  -1   4   2      327.55      320.46      7.11 o 
   0   4   2      423.16      472.39     18.89 o 
   1   4   2      106.37       93.43      3.43 o 
   2   4   2     1122.08      965.19      8.01 o 
   3   4   2      979.61      948.66      9.29 o 
   4   4   2       83.37       77.38      4.73 o 
   5   4   2     2356.41     2366.04     24.32 o 
   6   4   2      935.50      819.03     11.05 o 
   7   4   2      133.82      159.05      7.13 o 
   8   4   2       35.10       39.97      4.63 o 
   9   4   2      113.25      138.33      8.64 o 
  10   4   2        0.10        0.00      4.91 o 
  11   4   2        2.45        0.88      4.87 o 
  12   4   2      163.04      165.83     12.85 o 
  13   4   2        6.66        2.61      5.39 o 
  14   4   2       11.19        5.95      5.55 o 
 -15   5   2       62.28       67.18      7.75 o 
 -14   5   2        0.42        0.00      4.81 o 
 -13   5   2       16.94       26.61      6.02 o 
 -12   5   2      180.69      166.25      9.03 o 
 -11   5   2      354.27      345.06     11.06 o 
 -10   5   2      115.98      126.85      6.62 o 
  -9   5   2       38.16       53.75      6.38 o 
  -8   5   2      839.46      793.19     11.19 o 
  -7   5   2       11.66       13.47      2.54 o 
  -6   5   2       72.34      101.04      4.14 o 
  -5   5   2       88.80      102.60      3.91 o 
  -4   5   2    12072.37    11655.70     68.97 o 
  -3   5   2      970.47     1049.90     12.73 o 
  -2   5   2      836.25      905.16     14.87 o 
  -1   5   2     1347.60     1322.30     21.09 o 
   0   5   2        0.17        2.27      2.16 o 
   1   5   2       74.48       56.20      4.00 o 
   2   5   2     1413.69     1460.20      9.95 o 
   3   5   2     1603.75     1758.47     17.81 o 
   4   5   2      512.14      511.80      7.08 o 
   5   5   2       39.72       70.10      3.86 o 
   6   5   2      452.85      473.61      7.33 o 
   7   5   2       26.19       31.88      4.11 o 
   8   5   2      153.39      117.54      6.59 o 
   9   5   2      108.81      110.07      8.24 o 
  10   5   2       39.12       39.78      7.29 o 
  11   5   2       31.39       23.65      5.89 o 
  12   5   2        9.14       15.72      5.64 o 
  13   5   2       29.07       38.01      8.96 o 
  14   5   2        0.42        0.00      5.49 o 
 -15   6   2        4.74       12.76      6.12 o 
 -14   6   2        1.42        0.00      5.12 o 
 -13   6   2       54.04       53.42      6.86 o 
 -12   6   2      112.37      129.14      8.39 o 
 -11   6   2        0.58        0.00      4.60 o 
 -10   6   2     1155.33     1130.64     15.87 o 
  -9   6   2        4.31        4.78      3.67 o 
  -8   6   2      225.52      186.83      6.81 o 
  -7   6   2       28.57       30.08      3.14 o 
  -6   6   2      923.48      748.54      9.58 o 
  -5   6   2      505.98      519.42      7.27 o 
  -4   6   2     1482.61     1692.26     15.65 o 
  -3   6   2     1184.81     1392.99     17.47 o 
  -2   6   2     3668.49     3995.62     35.99 o 
  -1   6   2       82.08       65.70      3.72 o 
   0   6   2      995.35      955.81     19.65 o 
   1   6   2      405.92      375.45     27.03 o 
   2   6   2      206.01      153.44      4.24 o 
   3   6   2      537.62      492.56      7.02 o 
   4   6   2     1500.87     1879.01     13.26 o 
   5   6   2      672.96      682.39     10.34 o 
   6   6   2       10.46        8.65      2.73 o 
   7   6   2      183.34      176.51      6.76 o 
   8   6   2       80.53       71.89      5.57 o 
   9   6   2        0.48        0.00      3.77 o 
  10   6   2       21.79       28.10      6.86 o 
  11   6   2      127.64      156.10      9.62 o 
  12   6   2      116.38      130.04      9.17 o 
  13   6   2        0.15        1.18      5.45 o 
  14   6   2       17.79       20.23      6.71 o 
 -15   7   2       21.14       34.68      6.82 o 
 -14   7   2        0.16        0.00      5.16 o 
 -13   7   2        4.79        0.00      5.18 o 
 -12   7   2      141.36      132.24      8.53 o 
 -11   7   2        9.35        2.97      4.81 o 
 -10   7   2        4.69        0.88      4.25 o 
  -9   7   2      109.05      102.77      6.30 o 
  -8   7   2      121.39      126.44      6.25 o 
  -7   7   2     1660.48     1612.67     13.54 o 
  -6   7   2      730.30      851.21     10.09 o 
  -5   7   2      106.82      118.00      4.23 o 
  -4   7   2     1518.92     1641.61     23.42 o 
  -3   7   2     2717.61     2618.68     52.74 o 
  -2   7   2      220.97      266.75      5.59 o 
  -1   7   2     1620.06     1707.51     59.16 o 
   0   7   2     1550.03     1574.00     15.91 o 
   1   7   2      685.59      801.69     29.80 o 
   2   7   2       19.54       24.76      3.84 o 
   3   7   2      456.17      453.76     11.26 o 
   4   7   2        5.70        3.82      2.13 o 
   5   7   2      488.11      449.93     10.09 o 
   6   7   2       12.25       19.40      3.24 o 
   7   7   2        4.94        6.87      3.47 o 
   8   7   2       39.76       48.69      5.24 o 
   9   7   2       25.22       37.23      5.21 o 
  10   7   2       18.76       18.07      5.85 o 
  11   7   2        9.46       11.87      5.45 o 
  12   7   2       29.92       27.27      6.07 o 
  13   7   2        0.17        0.54      5.73 o 
  14   7   2       21.99       11.42      6.62 o 
 -14   8   2        2.49        4.90      5.66 o 
 -13   8   2       66.77       70.33      7.63 o 
 -12   8   2      233.50      234.83     18.42 o 
 -11   8   2      142.99      164.26      8.65 o 
 -10   8   2       68.21       81.17      6.26 o 
  -9   8   2      505.64      479.51     10.28 o 
  -8   8   2       36.07       41.48      5.20 o 
  -7   8   2       32.87       33.56      3.62 o 
  -6   8   2     1559.95     1476.76     13.32 o 
  -5   8   2     1269.26     1213.22     24.33 o 
  -4   8   2      412.81      523.75      8.02 o 
  -3   8   2      110.82       93.83      4.24 o 
  -2   8   2      986.02     1013.62     12.29 o 
  -1   8   2      608.38      763.21     25.28 o 
   0   8   2       29.48       65.73      4.90 o 
   1   8   2      142.87      152.69      6.77 o 
   2   8   2       63.44       80.77      5.71 o 
   3   8   2      531.52      573.78     13.68 o 
   4   8   2      587.50      570.47     15.03 o 
   5   8   2       10.64       19.17      2.97 o 
   6   8   2       77.87       67.33      4.85 o 
   7   8   2       15.64        9.83      3.71 o 
   8   8   2      221.95      206.04      8.83 o 
   9   8   2      262.95      264.69      9.00 o 
  10   8   2        0.06        0.00      4.56 o 
  11   8   2       48.91       47.66      6.90 o 
  12   8   2        2.03        0.00      6.56 o 
  13   8   2       27.61       22.10      8.94 o 
 -14   9   2        5.04        0.00      8.98 o 
 -13   9   2       81.80       78.22     10.24 o 
 -12   9   2       31.19       32.36      6.00 o 
 -11   9   2       87.56       77.36      7.59 o 
 -10   9   2       21.06       22.41      4.61 o 
  -9   9   2        0.00        0.00      3.46 o 
  -8   9   2      949.21      952.55     18.88 o 
  -7   9   2       60.82       74.51      4.64 o 
  -6   9   2       10.13        5.04      2.67 o 
  -5   9   2      160.24      151.00      5.65 o 
  -4   9   2       92.01       84.50      4.63 o 
  -3   9   2        3.53        7.05      2.48 o 
  -2   9   2      132.43      139.41      4.58 o 
  -1   9   2      518.18      522.03     10.16 o 
   0   9   2       38.62       37.79      7.02 o 
   1   9   2      231.44      212.66      8.72 o 
   2   9   2        0.26        2.86      3.71 o 
   3   9   2      103.78       99.10      5.57 o 
   4   9   2      428.75      413.10      7.02 o 
   5   9   2      210.44      220.33      5.90 o 
   6   9   2      207.23      165.87      8.76 o 
   7   9   2      124.61      122.37      8.57 o 
   8   9   2      259.80      249.67     11.11 o 
   9   9   2      199.86      198.37     14.61 o 
  10   9   2       36.85       36.87      8.51 o 
  11   9   2       39.39       44.46      9.05 o 
  12   9   2        9.80        6.09      7.40 o 
  13   9   2       59.44       59.96     10.45 o 
 -13  10   2        0.05        1.38      7.19 o 
 -12  10   2      110.39      128.91     11.71 o 
 -11  10   2       13.38       13.32      6.08 o 
 -10  10   2        4.22        2.22      5.76 o 
  -9  10   2       72.35       78.37      7.72 o 
  -8  10   2      235.04      243.98     10.24 o 
  -7  10   2      273.58      261.85      7.84 o 
  -6  10   2      164.38      148.86      5.64 o 
  -5  10   2      458.28      536.14     23.76 o 
  -4  10   2       42.04       59.09      7.97 o 
  -3  10   2      546.12      484.41     15.22 o 
  -2  10   2       10.34        5.71      6.12 o 
  -1  10   2      187.40      170.62      9.01 o 
   0  10   2        4.03        2.62      3.31 o 
   1  10   2      201.76      173.69      7.80 o 
   2  10   2       97.18       87.86      6.55 o 
   3  10   2       80.26       89.52      7.02 o 
   4  10   2       74.14       90.40      6.96 o 
   5  10   2       11.46       10.54      4.22 o 
   6  10   2      552.70      544.94     13.57 o 
   7  10   2        9.50        3.18      5.08 o 
   8  10   2        8.98        3.67      5.43 o 
   9  10   2        0.26        0.00      5.09 o 
  10  10   2        0.24        0.00      6.67 o 
  11  10   2        2.35        2.24      7.34 o 
  12  10   2       35.19       61.61     16.14 o 
 -13  11   2       12.49       16.14      7.99 o 
 -12  11   2       22.42       15.70      7.53 o 
 -11  11   2      103.99      113.59      9.32 o 
 -10  11   2       22.33        9.31      7.50 o 
  -9  11   2       41.46       35.90      8.63 o 
  -8  11   2        1.09        0.00      5.99 o 
  -7  11   2      283.65      287.26     14.24 o 
  -6  11   2        9.33       11.47      5.04 o 
  -5  11   2      112.37      140.69     15.12 o 
  -4  11   2       61.15       42.56      7.99 o 
  -3  11   2       82.94       90.10      9.54 o 
  -2  11   2       15.92        6.52      5.63 o 
  -1  11   2      177.11      193.08     11.72 o 
   0  11   2       15.87       21.08      6.62 o 
   1  11   2      445.65      449.51     19.57 o 
   2  11   2       90.01       91.56     27.55 o 
   3  11   2      117.23      127.16      8.39 o 
   4  11   2      296.54      309.40     13.62 o 
   5  11   2       72.60       80.69      7.12 o 
   6  11   2       87.89       75.04      7.50 o 
   7  11   2        3.77       10.47      5.41 o 
   8  11   2       36.99       24.92      6.42 o 
   9  11   2       37.71       42.25      7.22 o 
  10  11   2        6.34        7.72      6.99 o 
  11  11   2       10.91        4.39      7.17 o 
  12  11   2       39.37       49.75     10.10 o 
 -12  12   2        0.81        8.80     10.45 o 
 -11  12   2        5.30        4.74      7.85 o 
 -10  12   2       62.10       77.66     10.70 o 
  -9  12   2       32.13       16.89      9.74 o 
  -8  12   2       31.69       42.36      9.07 o 
  -7  12   2       77.38       74.88      9.25 o 
  -6  12   2      618.41      497.24     13.26 o 
  -5  12   2       61.10       71.06      9.70 o 
  -4  12   2        6.95       12.41      8.13 o 
  -3  12   2        0.06        0.00      5.87 o 
  -2  12   2       37.50       28.54      7.54 o 
  -1  12   2       17.67       14.66      7.21 o 
   0  12   2      179.70      168.34     17.92 o 
   1  12   2       10.85       13.09      7.17 o 
   2  12   2       62.07       47.10     12.19 o 
   3  12   2      350.13      360.10     16.04 o 
   4  12   2      109.71      148.47      9.38 o 
   5  12   2       34.95       29.14      7.09 o 
   6  12   2       20.80       24.20      6.86 o 
   7  12   2      177.75      186.26     12.70 o 
   8  12   2       38.96       30.71      8.10 o 
   9  12   2       13.62       17.07      7.67 o 
  10  12   2        0.06        0.00      7.26 o 
  11  12   2        0.41        0.00      6.29 o 
 -11  13   2       42.67       52.60     10.83 o 
 -10  13   2        0.69        0.00      7.37 o 
  -9  13   2       21.45       15.17      8.35 o 
  -8  13   2        3.66        0.00     10.81 o 
  -7  13   2        0.00        0.00      6.24 o 
  -6  13   2       22.56       24.45      5.85 o 
  -5  13   2        1.89        0.00      6.94 o 
  -4  13   2      581.64      578.38     19.24 o 
  -3  13   2        1.06        0.00      6.26 o 
  -2  13   2      105.27      121.54     11.48 o 
  -1  13   2       50.72       60.98      9.64 o 
   0  13   2      606.24      533.64     18.48 o 
   1  13   2       15.98        8.69      7.45 o 
   2  13   2      184.93      171.74     22.93 o 
   3  13   2      286.27      293.34     26.89 o 
   4  13   2      402.73      432.03     14.63 o 
   5  13   2      361.64      369.68     12.99 o 
   6  13   2        0.04        0.00      6.10 o 
   7  13   2        7.97       17.32      7.59 o 
   8  13   2       11.36        5.59      7.60 o 
   9  13   2       35.58       25.22      8.81 o 
  10  13   2        1.07        0.00     10.96 o 
 -10  14   2        0.80        0.62      8.02 o 
  -9  14   2       94.14       83.68     11.20 o 
  -8  14   2       13.67        5.08      7.44 o 
  -7  14   2       19.97       21.12      7.74 o 
  -6  14   2       28.79       21.61      6.30 o 
  -5  14   2       65.99       82.01     11.15 o 
  -4  14   2        0.01        1.73      9.34 o 
  -3  14   2       13.89       14.24      7.82 o 
  -2  14   2        0.67        2.01     18.50 o 
  -1  14   2      183.73      209.69     14.26 o 
   0  14   2       99.80      110.75     26.51 o 
   1  14   2      105.43       82.71     11.75 o 
   2  14   2      173.94      217.11     27.93 o 
   3  14   2        0.46        5.59      7.75 o 
   4  14   2       42.51       64.04      9.51 o 
   5  14   2       59.87       49.08      7.45 o 
   6  14   2       44.77       52.81      9.06 o 
   7  14   2        3.25        0.00      6.31 o 
   8  14   2       34.10       28.79      9.07 o 
   9  14   2        0.07        0.00      7.56 o 
  -9  15   2        0.09        0.00      7.95 o 
  -8  15   2        1.72        0.00      6.91 o 
  -7  15   2        6.47       15.53      8.17 o 
  -6  15   2       19.37       24.40      6.39 o 
  -5  15   2       58.52       46.88      9.88 o 
  -4  15   2        2.88        2.32      7.61 o 
  -3  15   2        0.44        0.00      6.44 o 
  -2  15   2        2.72        2.12      7.23 o 
  -1  15   2        3.25        0.00      7.11 o 
   0  15   2        0.62        0.00      7.39 o 
   1  15   2      707.90      725.01     33.25 o 
   2  15   2      439.53      482.00     36.65 o 
   3  15   2       33.72       40.00     10.02 o 
   4  15   2       16.73        9.75      5.99 o 
   5  15   2       41.14       39.13      8.55 o 
   6  15   2       15.45        2.54      6.27 o 
   7  15   2       17.97       18.44      8.50 o 
   8  15   2        8.70        6.79      8.42 o 
  -8  16   2        1.64        0.00      8.93 o 
  -7  16   2        1.08        0.00      6.87 o 
  -6  16   2        2.92        0.00      6.44 o 
  -5  16   2       50.36       40.21     15.83 o 
  -4  16   2        3.42        0.00      7.32 o 
  -3  16   2        6.43        5.84      8.21 o 
  -2  16   2       15.78        2.19      7.96 o 
  -1  16   2       18.13       20.84      9.53 o 
   0  16   2        5.22        0.00      9.84 o 
   1  16   2       41.28       24.44      9.59 o 
   2  16   2       28.25       41.81      9.70 o 
   3  16   2      116.72      103.36     12.51 o 
   4  16   2       34.80       26.89      7.43 o 
   5  16   2        6.22        0.00      6.24 o 
   6  16   2        4.91        0.00      8.35 o 
   7  16   2       10.70        2.04      8.83 o 
  -6  17   2        3.94        0.00      6.95 o 
  -5  17   2       10.73        2.79      8.74 o 
  -4  17   2        2.00        0.00      7.75 o 
  -3  17   2        6.16       12.95      8.49 o 
  -2  17   2        9.77        0.00      7.75 o 
  -1  17   2        3.13       12.77     18.63 o 
   0  17   2       31.51       30.17      9.67 o 
   1  17   2        4.38        5.42      8.83 o 
   2  17   2       42.95       14.69      9.54 o 
   3  17   2       98.91      110.60     13.75 o 
   4  17   2       49.10       49.42      9.45 o 
   5  17   2        2.70        0.00      7.29 o 
  -4  18   2        0.25        0.00      8.35 o 
  -3  18   2        0.34        3.00      9.00 o 
  -2  18   2        6.45       16.11      9.34 o 
  -1  18   2        1.51        0.00      8.98 o 
   0  18   2       20.16       17.56      9.53 o 
   1  18   2        5.81        3.24      9.84 o 
   2  18   2        1.53        0.65      9.01 o 
   3  18   2        0.16        0.00      8.44 o 
 -15   0   3      435.79      454.89     23.45 o 
 -13   0   3      129.65      142.76     14.78 o 
 -11   0   3       30.56       41.59      6.56 o 
  -9   0   3      228.71      224.65     13.00 o 
  -7   0   3     4276.46     5161.22     87.23 o 
  -5   0   3     1752.02     1647.46     16.01 o 
  -1   0   3     5054.41     4858.64     38.76 o 
   1   0   3    17080.51    17699.04    119.05 o 
   3   0   3     5075.30     4647.07     73.98 o 
   5   0   3      171.40      138.54      8.73 o 
   7   0   3     1434.04     1329.74     27.46 o 
   9   0   3      227.40      256.00     12.59 o 
  11   0   3      106.11       97.09     10.17 o 
  13   0   3       52.72       53.62     13.03 o 
 -16   1   3       46.68       45.91      8.24 o 
 -15   1   3       60.56       55.97     11.06 o 
 -14   1   3       17.63       15.07      6.02 o 
 -13   1   3       48.46       44.87      6.20 o 
 -12   1   3       85.74       99.59      7.35 o 
 -11   1   3      464.00      443.63     11.64 o 
 -10   1   3       41.34       29.37      4.82 o 
  -9   1   3       22.68       21.30      3.20 o 
  -8   1   3      554.54      593.61      8.17 o 
  -7   1   3      104.15      115.90      5.79 o 
  -6   1   3       90.45      117.22      3.75 o 
  -5   1   3      755.51      749.32      8.84 o 
  -4   1   3      350.67      323.40     23.13 o 
  -2   1   3     6909.60     6775.77    141.32 o 
  -1   1   3     3168.02     2673.37     41.44 o 
   0   1   3     7216.12     7096.90     38.90 o 
   1   1   3    43448.63    43308.84    228.54 o 
   2   1   3        0.48        0.66      2.17 o 
   3   1   3       86.37       75.33      6.56 o 
   4   1   3     3707.90     3750.20     49.41 o 
   6   1   3        7.13        4.03      3.29 o 
   7   1   3      256.74      297.29      8.61 o 
   8   1   3      235.08      227.68     11.06 o 
   9   1   3       88.99       99.68      8.25 o 
  10   1   3        8.90        4.28      5.10 o 
  11   1   3       16.35       17.22      5.97 o 
  12   1   3       50.69       48.15      7.51 o 
  13   1   3       28.26       23.60      6.33 o 
  14   1   3       12.24        8.18      7.41 o 
 -16   2   3        9.88       11.34     12.53 o 
 -15   2   3        1.01        3.48      6.33 o 
 -14   2   3      789.14      840.24     17.34 o 
 -13   2   3       86.73       95.85     10.62 o 
 -12   2   3        2.81        0.59      5.45 o 
 -11   2   3       70.90       69.68      6.35 o 
 -10   2   3      507.77      493.27     11.37 o 
  -9   2   3      119.56      124.81      5.55 o 
  -8   2   3      180.14      181.82      9.76 o 
  -7   2   3     1194.49     1180.57     11.54 o 
  -6   2   3      825.37      832.20     10.32 o 
  -5   2   3     2600.82     3098.47     25.55 o 
  -4   2   3     1826.74     1695.45     19.23 o 
  -3   2   3       78.36       73.58      6.40 o 
  -2   2   3    37002.17    34367.97    264.86 o 
  -1   2   3     2542.82     2623.62     30.07 o 
   0   2   3     8833.21     9550.89     50.06 o 
   1   2   3      844.26     1024.92     12.86 o 
   2   2   3        0.24        6.60      2.40 o 
   3   2   3      973.10      980.68     26.30 o 
   4   2   3     4576.15     4443.07     27.67 o 
   5   2   3      783.31      945.37     12.97 o 
   6   2   3     3402.33     3617.53     24.92 o 
   7   2   3        2.90        1.54      2.83 o 
   8   2   3      191.63      193.79     10.91 o 
   9   2   3        1.32        0.00      4.54 o 
  10   2   3      376.82      342.93     13.92 o 
  11   2   3        0.30        0.00      5.00 o 
  12   2   3       17.25       13.82      5.76 o 
  13   2   3        1.62        0.00      5.18 o 
  14   2   3        6.33        9.44      6.01 o 
 -16   3   3        8.04       18.79      7.29 o 
 -15   3   3      102.31      121.53     11.10 o 
 -14   3   3        3.86        4.93      5.09 o 
 -13   3   3      216.06      207.60      9.57 o 
 -12   3   3      139.71      144.31      8.13 o 
 -11   3   3      121.06      125.20      7.68 o 
 -10   3   3      190.00      213.13      8.42 o 
  -9   3   3       62.55       85.13      5.06 o 
  -8   3   3        7.41        7.85      2.84 o 
  -7   3   3      100.54       94.03      4.70 o 
  -6   3   3      575.35      626.99     11.04 o 
  -5   3   3     1731.67     1705.56     12.46 o 
  -4   3   3    13304.36    12773.37    100.49 o 
  -3   3   3     5993.18     6224.15    111.00 o 
  -1   3   3      759.05      703.01     11.01 o 
   0   3   3     8406.12     7753.48     78.24 o 
   1   3   3      898.40      787.92      8.45 o 
   2   3   3      474.39      425.37      9.77 o 
   3   3   3     1362.24     1506.90     15.58 o 
   4   3   3      921.16     1045.22     14.86 o 
   5   3   3     2342.79     2348.15     17.96 o 
   6   3   3      991.30      883.85     12.62 o 
   7   3   3       24.68       22.49      3.74 o 
   8   3   3      153.68      143.40      6.68 o 
   9   3   3      425.55      412.96     12.51 o 
  10   3   3       67.88       55.79      7.17 o 
  11   3   3       31.16       30.60      6.71 o 
  12   3   3       70.80       63.28     11.51 o 
  13   3   3       13.39       20.99      7.37 o 
  14   3   3        5.52        7.04      5.83 o 
 -15   4   3       68.87       75.23      7.89 o 
 -14   4   3        1.06        0.00      5.13 o 
 -13   4   3        7.35        8.82      4.96 o 
 -12   4   3        5.11        3.42      4.63 o 
 -11   4   3        4.96       10.34      4.83 o 
 -10   4   3        0.27        1.45      3.41 o 
  -9   4   3      517.19      483.54      9.14 o 
  -8   4   3      605.03      578.49      9.46 o 
  -7   4   3      113.35      122.22      5.26 o 
  -6   4   3     4499.17     4339.99     28.20 o 
  -5   4   3      414.43      467.96      6.94 o 
  -4   4   3      643.77      606.32     12.23 o 
  -3   4   3      483.37      401.20      6.39 o 
  -2   4   3     5349.57     5269.17     65.67 o 
  -1   4   3     2301.93     1977.41     49.91 o 
   0   4   3       53.83       50.59      2.86 o 
   1   4   3        2.48        1.23      1.46 o 
   2   4   3     3608.48     3824.94     18.68 o 
   3   4   3     2332.06     2492.93     29.07 o 
   4   4   3       21.85        9.77      2.31 o 
   5   4   3     1451.96     1446.99     17.16 o 
   6   4   3       90.90      100.32      5.63 o 
   7   4   3      345.94      332.89      9.06 o 
   8   4   3        1.53        0.00      3.34 o 
   9   4   3      397.24      380.09     12.24 o 
  10   4   3       26.41       25.74      6.41 o 
  11   4   3       37.27       33.45      6.43 o 
  12   4   3        0.24        0.48      5.36 o 
  13   4   3       44.40       43.51      7.14 o 
  14   4   3        8.07        6.77      5.75 o 
 -15   5   3       39.65       40.52      6.76 o 
 -14   5   3       23.11       23.89      6.03 o 
 -13   5   3      105.50      107.13      8.28 o 
 -12   5   3       21.45       23.75      9.31 o 
 -11   5   3       91.71      110.14      7.89 o 
 -10   5   3       22.27       24.93      4.38 o 
  -9   5   3      390.54      356.00      9.06 o 
  -8   5   3        1.87        0.00      2.80 o 
  -7   5   3     1922.95     1799.87     25.28 o 
  -6   5   3      324.54      306.62      5.75 o 
  -5   5   3     3589.56     3611.98     27.81 o 
  -4   5   3      116.49      131.27      5.17 o 
  -3   5   3      236.82      180.38      4.98 o 
  -2   5   3     1529.34     1422.94     11.24 o 
  -1   5   3       99.82       90.15      4.22 o 
   0   5   3      392.15      419.84     12.58 o 
   1   5   3      902.47      907.95      8.37 o 
   2   5   3      849.20     1000.10     10.94 o 
   3   5   3      337.21      327.45      5.92 o 
   4   5   3     2822.61     3005.74     87.43 o 
   5   5   3        8.48       16.48      2.69 o 
   6   5   3       48.66       49.90      5.03 o 
   7   5   3       27.14       22.85      4.04 o 
   8   5   3      125.27      132.17      6.99 o 
   9   5   3       47.43       47.20      8.10 o 
  10   5   3      177.18      167.72     11.60 o 
  11   5   3        7.75        4.05      5.43 o 
  12   5   3        0.05        0.00      4.99 o 
  13   5   3      203.52      224.09     11.20 o 
  14   5   3       12.36        2.83      5.77 o 
 -15   6   3        2.89        0.00      5.27 o 
 -14   6   3      137.66      145.51      9.18 o 
 -13   6   3        6.81        6.18      5.30 o 
 -12   6   3        0.03        0.00      4.69 o 
 -11   6   3      806.37      836.70     15.55 o 
 -10   6   3      302.43      289.47      8.71 o 
  -9   6   3        6.72        9.20      3.61 o 
  -8   6   3      558.36      556.20      9.75 o 
  -7   6   3       93.83      121.88      5.43 o 
  -6   6   3     2190.95     2098.31     17.20 o 
  -5   6   3     3304.02     3369.79     19.92 o 
  -4   6   3      894.34      972.05     13.99 o 
  -3   6   3     9835.68    10502.41    130.45 o 
  -2   6   3     2224.03     2249.29     38.08 o 
  -1   6   3       29.21       25.46      2.02 o 
   0   6   3      755.00      732.13     13.47 o 
   1   6   3      729.26      747.20     11.31 o 
   2   6   3      245.04      239.64      6.93 o 
   3   6   3      331.74      410.41      7.80 o 
   4   6   3      126.20      138.42      4.86 o 
   5   6   3        7.22        8.07      2.54 o 
   6   6   3      424.42      445.63     11.05 o 
   7   6   3      110.23      117.79      6.48 o 
   8   6   3        7.20        5.67      3.94 o 
   9   6   3       52.36       51.11      6.62 o 
  10   6   3      280.53      290.91     11.27 o 
  11   6   3       20.11       19.78      5.88 o 
  12   6   3       11.85        5.80      5.62 o 
  13   6   3       11.99        2.08      5.46 o 
  14   6   3       36.25       46.25      8.85 o 
 -15   7   3        0.00        0.46      5.77 o 
 -14   7   3       14.09       20.85      5.93 o 
 -13   7   3       53.73       61.80      7.33 o 
 -12   7   3      604.91      635.09     18.60 o 
 -11   7   3       11.36       14.47      5.03 o 
 -10   7   3       16.60       15.64      4.45 o 
  -9   7   3       79.23       79.15      5.64 o 
  -8   7   3      650.15      574.44     11.33 o 
  -7   7   3      227.77      246.81      6.63 o 
  -6   7   3      415.11      343.81      6.90 o 
  -5   7   3      236.77      227.70      5.91 o 
  -4   7   3      764.13      831.13     13.16 o 
  -3   7   3     4477.88     4867.14     50.69 o 
  -2   7   3        1.48        1.85      1.59 o 
  -1   7   3     1149.68      992.95     26.96 o 
   0   7   3      171.31      201.76     14.25 o 
   1   7   3      802.86      846.99     30.68 o 
   2   7   3      759.58      751.62     25.03 o 
   3   7   3      253.88      293.24      5.46 o 
   4   7   3       12.54        3.81      2.27 o 
   5   7   3     1207.12     1244.42     27.82 o 
   6   7   3      210.97      178.62      6.65 o 
   7   7   3        0.51        0.05      3.43 o 
   8   7   3      822.32      788.11     19.03 o 
   9   7   3        0.26        2.78      4.75 o 
  10   7   3        1.38        0.00      5.46 o 
  11   7   3       21.18       21.08      5.83 o 
  12   7   3       95.87      117.33      9.39 o 
  13   7   3       23.87       19.81      6.39 o 
 -14   8   3        1.16        0.48      5.30 o 
 -13   8   3       22.89       19.97      5.77 o 
 -12   8   3        7.60        0.00      4.58 o 
 -11   8   3      465.37      454.50     14.38 o 
 -10   8   3      313.76      290.86      8.88 o 
  -9   8   3      631.98      591.75     10.92 o 
  -8   8   3      103.26       94.67      5.64 o 
  -7   8   3      306.43      261.00      6.41 o 
  -6   8   3       27.17       32.37      3.26 o 
  -5   8   3     1063.72     1063.41     13.41 o 
  -4   8   3      112.44      106.86      6.43 o 
  -3   8   3      949.35      951.27     15.15 o 
  -2   8   3      252.61      252.33      4.94 o 
  -1   8   3       22.76       32.31      4.84 o 
   0   8   3     1390.87     1489.55     17.12 o 
   1   8   3      142.02      132.28     14.56 o 
   2   8   3       17.92       21.86      3.34 o 
   3   8   3      293.93      351.96      7.45 o 
   4   8   3       15.60       17.11      3.36 o 
   5   8   3       40.43       43.47      5.58 o 
   6   8   3      513.29      508.37      9.74 o 
   7   8   3        2.78        0.00      3.47 o 
   8   8   3       16.92       19.54      4.60 o 
   9   8   3        3.57        3.37      4.31 o 
  10   8   3       31.97       39.13      6.30 o 
  11   8   3      212.10      241.97     14.65 o 
  12   8   3        9.41        0.00      7.01 o 
  13   8   3        3.53        0.00      7.14 o 
 -14   9   3       16.76        6.41      7.48 o 
 -13   9   3        0.58        0.00      4.97 o 
 -12   9   3       28.58       27.73      6.04 o 
 -11   9   3      218.71      236.91      8.80 o 
 -10   9   3       18.59       14.22      4.40 o 
  -9   9   3       12.01        8.39      4.78 o 
  -8   9   3      608.50      605.73     11.94 o 
  -7   9   3     1526.56     1623.51     38.36 o 
  -6   9   3      280.16      260.84      6.32 o 
  -5   9   3       54.10       52.52      3.95 o 
  -4   9   3       10.35        5.30      2.44 o 
  -3   9   3      656.87      661.51     26.99 o 
  -2   9   3      235.49      301.99     10.89 o 
  -1   9   3      773.75      794.72     44.49 o 
   0   9   3       61.57       51.89      4.95 o 
   1   9   3      126.26      141.03      7.30 o 
   2   9   3      133.50      138.23      7.50 o 
   3   9   3        0.06        2.07      3.07 o 
   4   9   3      669.48      636.10     11.57 o 
   5   9   3       21.29       27.76      5.17 o 
   6   9   3      182.69      175.20      9.09 o 
   7   9   3      427.56      430.00     20.19 o 
   8   9   3       61.20       66.72      7.76 o 
   9   9   3      110.65      111.69      9.11 o 
  10   9   3        2.26        0.00      6.70 o 
  11   9   3        2.31        6.36      7.43 o 
  12   9   3        1.18        1.28      7.66 o 
 -13  10   3       10.38        4.61      7.22 o 
 -12  10   3        1.05        0.35      6.19 o 
 -11  10   3        6.67        2.29      5.26 o 
 -10  10   3      594.63      561.80     15.85 o 
  -9  10   3       34.28       32.30      4.67 o 
  -8  10   3      291.54      277.40     14.59 o 
  -7  10   3       28.40       18.19      3.63 o 
  -6  10   3     1054.85     1084.96     30.12 o 
  -5  10   3       95.94      108.39      6.58 o 
  -4  10   3       15.76       29.52      7.98 o 
  -3  10   3        4.07        2.14      3.42 o 
  -2  10   3       50.97       57.47      6.16 o 
  -1  10   3       11.46        8.70      3.91 o 
   0  10   3      138.14      124.69      7.09 o 
   1  10   3       42.88       47.83      5.27 o 
   2  10   3      295.75      279.45     10.05 o 
   3  10   3       40.05       34.93      4.69 o 
   4  10   3        4.89        9.85      3.98 o 
   5  10   3      391.79      385.13     11.07 o 
   6  10   3      183.97      163.67     11.31 o 
   7  10   3      753.60      689.14     17.85 o 
   8  10   3       12.20       13.44      5.93 o 
   9  10   3        0.15        0.00      5.12 o 
  10  10   3       16.55       17.36      7.73 o 
  11  10   3        7.70       10.09      7.89 o 
  12  10   3       60.05       61.33     10.63 o 
 -13  11   3        0.02        3.82     10.80 o 
 -12  11   3       68.16      106.36     16.35 o 
 -11  11   3       50.11       42.66      9.70 o 
 -10  11   3        4.43        1.23      6.80 o 
  -9  11   3       77.31       56.60      9.65 o 
  -8  11   3      184.83      156.00     23.47 o 
  -7  11   3      459.48      421.24     13.61 o 
  -6  11   3      306.56      285.84     26.67 o 
  -5  11   3      294.84      305.62     25.78 o 
  -4  11   3      507.68      533.74     24.46 o 
  -3  11   3      197.73      182.21     11.81 o 
  -2  11   3        0.53        3.67      5.66 o 
  -1  11   3       33.06       45.84      8.31 o 
   0  11   3       39.08       43.76      7.69 o 
   1  11   3       20.84       12.22     13.65 o 
   2  11   3        0.58        0.00      4.35 o 
   3  11   3       11.78        8.19      4.05 o 
   4  11   3      688.34      674.15     25.99 o 
   5  11   3      196.17      184.02      8.60 o 
   6  11   3      108.77      101.37      8.74 o 
   7  11   3        3.64        0.00      4.99 o 
   8  11   3       83.86       65.75      7.72 o 
   9  11   3       85.84       84.57      8.84 o 
  10  11   3        3.90        0.00      6.58 o 
  11  11   3        2.83        0.00      7.87 o 
 -12  12   3       14.33       16.36     12.06 o 
 -11  12   3        7.40        2.98      8.05 o 
 -10  12   3       24.15       30.91      8.93 o 
  -9  12   3       24.97       29.91     16.75 o 
  -8  12   3        9.57        8.57      6.80 o 
  -7  12   3        2.09        4.67      5.25 o 
  -6  12   3        3.14        0.00      7.70 o 
  -5  12   3      120.49      134.41     11.74 o 
  -4  12   3       57.19       64.57      9.35 o 
  -3  12   3        4.51       15.01     15.60 o 
  -2  12   3      112.59       93.10     11.85 o 
  -1  12   3      566.78      528.33     20.42 o 
   0  12   3      568.26      523.91     18.22 o 
   1  12   3     1286.72     1277.47     68.89 o 
   2  12   3       38.71       42.21     11.99 o 
   3  12   3      105.67      100.92     11.50 o 
   4  12   3      225.34      228.39     10.52 o 
   5  12   3      187.07      198.88     10.65 o 
   6  12   3       80.35       82.64      9.51 o 
   7  12   3        8.09        0.00      6.67 o 
   8  12   3       22.79       19.08      6.57 o 
   9  12   3        1.27        0.00      5.97 o 
  10  12   3        7.64        2.06      7.37 o 
  11  12   3        0.54        6.56      8.29 o 
 -11  13   3       22.35       21.73     13.66 o 
 -10  13   3       43.30       38.78     18.10 o 
  -9  13   3        8.40        7.23      7.85 o 
  -8  13   3      213.00      178.30     12.78 o 
  -7  13   3      276.95      279.64     14.54 o 
  -6  13   3       85.56      102.37     28.46 o 
  -5  13   3      218.88      182.24     13.52 o 
  -4  13   3       13.57        9.53      7.16 o 
  -3  13   3        0.67        0.00      6.17 o 
  -2  13   3      271.11      230.34     13.89 o 
  -1  13   3      326.51      254.04     14.36 o 
   0  13   3      284.35      247.58     14.54 o 
   1  13   3       27.51       20.05      8.41 o 
   2  13   3       36.35       27.35     10.95 o 
   3  13   3       10.56       15.55      5.40 o 
   4  13   3        7.26       15.01      5.83 o 
   5  13   3      239.24      269.85     13.79 o 
   6  13   3       50.64       47.02      8.44 o 
   7  13   3       21.67       18.14      7.20 o 
   8  13   3        0.82        0.00      7.10 o 
   9  13   3       56.76       63.29     12.35 o 
  10  13   3        0.41        4.36     10.89 o 
 -10  14   3       10.16        2.50      9.98 o 
  -9  14   3        0.82       13.57      8.32 o 
  -8  14   3       49.00       42.29      9.60 o 
  -7  14   3       10.35        2.64      8.79 o 
  -6  14   3      171.81      179.23     14.08 o 
  -5  14   3       12.33       12.72      7.59 o 
  -4  14   3        0.00        0.37      6.81 o 
  -3  14   3       21.61        9.89      7.77 o 
  -2  14   3       69.04       66.33     10.16 o 
  -1  14   3      181.66      176.67     13.42 o 
   0  14   3      122.40      133.55     12.80 o 
   1  14   3        2.79        0.00      7.46 o 
   3  14   3      798.09      823.38     26.17 o 
   4  14   3       47.42       51.47      7.49 o 
   5  14   3        0.00        0.00      5.82 o 
   6  14   3        1.10        0.00      6.25 o 
   7  14   3       21.66       15.38      7.94 o 
   8  14   3        2.74        0.00      7.05 o 
   9  14   3        1.55        2.85      8.30 o 
  -9  15   3        2.10       11.22      8.91 o 
  -8  15   3       65.63       70.63     10.89 o 
  -7  15   3        1.17        8.51      7.73 o 
  -6  15   3        0.20        0.00      7.31 o 
  -5  15   3        0.06        0.00      7.23 o 
  -4  15   3       44.82       26.29      9.19 o 
  -3  15   3        3.29        0.00      7.18 o 
  -2  15   3       27.71       23.47      8.26 o 
  -1  15   3        1.50        2.69      7.79 o 
   0  15   3        5.29       11.13      7.60 o 
   1  15   3      117.07      118.83     20.15 o 
   2  15   3       26.12       28.51      9.47 o 
   3  15   3       70.36       70.73     11.63 o 
   4  15   3       28.33       39.27      7.63 o 
   5  15   3        0.99        3.05      7.04 o 
   6  15   3        0.93        0.00      6.76 o 
   7  15   3       40.29       44.24      9.87 o 
   8  15   3       21.70       27.52      9.27 o 
  -8  16   3       10.60        0.00     10.60 o 
  -7  16   3        0.22        0.00     11.32 o 
  -6  16   3        4.11        0.17      8.25 o 
  -5  16   3        9.29        6.62      7.78 o 
  -4  16   3        7.69        2.35      7.68 o 
  -3  16   3       18.46       16.17      8.69 o 
  -2  16   3        5.86        0.00      7.68 o 
  -1  16   3       15.47       16.96      8.70 o 
   0  16   3       57.65       60.17     11.22 o 
   1  16   3       42.61       27.14     10.09 o 
   2  16   3      116.66      122.44     37.86 o 
   3  16   3       19.02       23.65      6.83 o 
   4  16   3       69.91       63.71      8.80 o 
   5  16   3       56.93       62.40     14.65 o 
   6  16   3        5.82        4.04      7.98 o 
   7  16   3        5.67        2.57      8.17 o 
  -6  17   3        0.03        0.00     12.28 o 
  -5  17   3        2.96        0.00      8.25 o 
  -4  17   3        1.87        0.00      7.33 o 
  -3  17   3       14.24        3.16     11.79 o 
  -2  17   3        8.70        7.91      7.92 o 
  -1  17   3        1.43        0.00      8.02 o 
   0  17   3      111.45       85.63     11.90 o 
   1  17   3       56.64       43.22     12.13 o 
   2  17   3       29.11       20.06     21.02 o 
   3  17   3        0.41        5.97      6.42 o 
   4  17   3        0.12        0.89      6.84 o 
   5  17   3       32.72       35.44      9.78 o 
  -4  18   3        2.39        0.00      7.84 o 
  -3  18   3       12.16       11.69      9.02 o 
  -2  18   3        3.36        0.00      8.56 o 
  -1  18   3        0.00        0.00      8.47 o 
   0  18   3       56.88       36.41     10.52 o 
   1  18   3       12.70        4.33      9.21 o 
   2  18   3       78.59       66.29     22.96 o 
   3  18   3        4.77        0.00      5.67 o 
 -16   0   4        9.18        0.00      7.77 o 
 -14   0   4      133.63      177.49     16.35 o 
 -12   0   4        7.08        0.00      4.79 o 
 -10   0   4        0.09        8.48      4.68 o 
  -8   0   4       23.49       37.32      3.71 o 
  -6   0   4     2781.15     3185.99     47.44 o 
  -4   0   4     1101.96      918.38     45.55 o 
  -2   0   4        2.63        0.00      1.72 o 
   0   0   4     5444.05     6301.57     36.34 o 
   2   0   4    25488.26    24519.25    154.16 o 
   4   0   4     5157.00     5937.81     65.19 o 
   6   0   4      148.93      127.61      9.12 o 
   8   0   4       88.85       74.91     15.18 o 
  10   0   4      344.83      308.98     14.49 o 
  12   0   4        0.00        0.00      9.77 o 
  14   0   4       49.53       52.48     13.94 o 
 -16   1   4       32.97       31.72      7.86 o 
 -15   1   4       96.69      102.72     10.47 o 
 -14   1   4      281.87      279.79     13.34 o 
 -13   1   4      517.22      478.47     15.59 o 
 -12   1   4      175.75      161.30      8.20 o 
 -11   1   4       36.69       27.21      5.07 o 
 -10   1   4      257.15      245.55     10.30 o 
  -9   1   4       18.37       16.73      3.07 o 
  -8   1   4      131.89      116.20      5.64 o 
  -7   1   4      159.58      157.59      4.45 o 
  -6   1   4      688.48      586.35     20.33 o 
  -5   1   4     2638.84     2860.46     24.30 o 
  -4   1   4     9640.45     9740.51    182.33 o 
  -3   1   4      600.85      550.28     11.42 o 
  -2   1   4    30255.20    27888.46    427.97 o 
  -1   1   4     1320.21     1117.97     17.34 o 
   0   1   4     4053.97     4094.90     32.47 o 
   1   1   4     1019.46     1019.90      9.65 o 
   2   1   4      918.00     1041.14     28.98 o 
   4   1   4      225.99      161.16      6.92 o 
   5   1   4     3570.42     3834.04     32.68 o 
   6   1   4       28.18       43.52      3.67 o 
   7   1   4        0.16        0.87      4.21 o 
   8   1   4      344.81      334.87     12.98 o 
   9   1   4        5.18       12.86      5.79 o 
  10   1   4        9.24        4.64      5.87 o 
  11   1   4       69.76       65.31      9.56 o 
  12   1   4       34.52       45.40      7.45 o 
  13   1   4        0.16        0.00      7.24 o 
  14   1   4        0.21        0.00      6.38 o 
 -16   2   4        2.98        0.00      6.07 o 
 -15   2   4       66.70       69.94     11.32 o 
 -14   2   4        0.79        0.00      6.40 o 
 -13   2   4        4.77        7.39      4.89 o 
 -12   2   4      280.65      261.00      9.85 o 
 -11   2   4     1068.50     1010.00     22.93 o 
 -10   2   4       47.19       62.67      4.75 o 
  -9   2   4      647.14      648.14     10.30 o 
  -8   2   4       67.72       76.93      4.57 o 
  -7   2   4     2530.32     3011.70     28.76 o 
  -6   2   4       46.12       44.48      3.20 o 
  -5   2   4      129.67      163.22      5.05 o 
  -4   2   4      999.67      980.03     37.15 o 
  -3   2   4    21278.72    21129.78    197.27 o 
  -2   2   4        9.03       22.03      3.08 o 
  -1   2   4     1205.52     1346.54     29.22 o 
   0   2   4     2807.47     2734.78     19.36 o 
   1   2   4    17910.63    17259.93    128.21 o 
   2   2   4       45.64       56.12      4.56 o 
   3   2   4     4381.46     4681.76     27.36 o 
   4   2   4     1093.20     1181.23     15.28 o 
   5   2   4       76.48       37.10      3.75 o 
   6   2   4       54.50       60.58      4.49 o 
   7   2   4      997.28     1010.91     18.66 o 
   8   2   4      322.19      310.55     19.26 o 
   9   2   4      177.75      183.11     10.00 o 
  10   2   4      110.46      114.12      9.25 o 
  11   2   4        0.02        0.00      5.44 o 
  12   2   4       21.04       14.96      6.32 o 
  13   2   4       35.33       28.83      6.97 o 
  14   2   4        3.99        0.95      6.10 o 
 -16   3   4       78.61      115.49     12.85 o 
 -15   3   4       50.80       54.63      8.39 o 
 -14   3   4        9.58        8.92      6.39 o 
 -13   3   4      265.82      258.73     12.37 o 
 -12   3   4       41.58       32.89      5.42 o 
 -11   3   4       86.50       71.22      6.37 o 
 -10   3   4       41.22       40.33      4.40 o 
  -9   3   4      316.31      280.51      7.38 o 
  -8   3   4       73.20       95.94      4.93 o 
  -7   3   4      145.64      170.32      5.46 o 
  -6   3   4        6.33        0.42      2.06 o 
  -5   3   4        0.15        3.19      1.94 o 
  -4   3   4      106.65      119.26      4.69 o 
  -3   3   4     3051.26     2950.12     26.92 o 
  -2   3   4     2138.69     2129.56     34.44 o 
  -1   3   4     2126.26     1948.61     15.84 o 
   0   3   4     2133.15     2068.10     12.57 o 
   1   3   4      204.01      296.03      5.52 o 
   2   3   4       87.99      104.61      6.13 o 
   3   3   4     2753.57     3161.74     19.03 o 
   4   3   4     5696.42     5944.59     43.21 o 
   5   3   4      348.29      334.43      7.64 o 
   6   3   4      229.19      259.35      7.23 o 
   7   3   4       21.49       15.60      3.66 o 
   8   3   4      139.11      158.56      9.20 o 
   9   3   4       14.08       16.28      6.05 o 
  10   3   4      350.08      334.34     12.43 o 
  11   3   4        0.75        0.00      4.98 o 
  12   3   4        3.18        1.87      5.64 o 
  13   3   4        0.15        0.00      5.12 o 
  14   3   4       11.06        0.00      5.49 o 
 -16   4   4        0.68        0.52      6.58 o 
 -15   4   4        6.76        4.28      6.12 o 
 -14   4   4      171.51      176.44     18.54 o 
 -13   4   4        0.21        0.00      4.47 o 
 -12   4   4      366.72      368.61     12.15 o 
 -11   4   4      641.94      650.51     17.84 o 
 -10   4   4      155.36      137.76      6.50 o 
  -9   4   4        7.60        0.98      3.00 o 
  -8   4   4      395.68      351.88      7.64 o 
  -7   4   4      382.08      330.73      6.87 o 
  -6   4   4      574.92      551.63      7.98 o 
  -5   4   4     5659.00     5701.71     74.58 o 
  -4   4   4      625.66      848.54     17.44 o 
  -3   4   4       43.07       49.14      3.39 o 
  -2   4   4       45.36       38.42      2.93 o 
  -1   4   4      918.90     1011.38     23.65 o 
   0   4   4      371.49      316.81      5.19 o 
   1   4   4      211.47      312.55      9.07 o 
   2   4   4        4.85        2.92      2.49 o 
   3   4   4     2074.30     2145.13     23.61 o 
   4   4   4      166.17      222.69      5.42 o 
   5   4   4      915.68      927.86     36.80 o 
   6   4   4      188.06      227.37      7.26 o 
   7   4   4       20.58       12.43      3.84 o 
   8   4   4       10.24       22.80      5.87 o 
   9   4   4        2.30        0.00      5.07 o 
  10   4   4       85.76       74.79      7.97 o 
  11   4   4       20.83       12.49      5.64 o 
  12   4   4       78.69       90.79      9.19 o 
  13   4   4       40.58       45.50      7.45 o 
  14   4   4      106.57      104.84     14.34 o 
 -15   5   4        4.16        0.00      6.18 o 
 -14   5   4       20.03       25.31      5.97 o 
 -13   5   4        7.79       10.25      7.62 o 
 -12   5   4        0.02        0.00      4.36 o 
 -11   5   4       97.95      102.44      7.23 o 
 -10   5   4        5.41        2.98      3.72 o 
  -9   5   4       88.52      101.45      5.69 o 
  -8   5   4      186.51      181.09      6.18 o 
  -7   5   4        1.68        0.00      2.42 o 
  -6   5   4       87.42      130.22      5.07 o 
  -5   5   4      455.06      603.97      9.42 o 
  -4   5   4     3765.74     3829.05     55.85 o 
  -3   5   4       73.62      112.42      4.30 o 
  -2   5   4       12.70        7.90      1.80 o 
  -1   5   4       12.33       14.76      1.90 o 
   0   5   4      514.25      498.19      6.23 o 
   1   5   4     3386.97     3357.68     41.05 o 
   2   5   4        9.50        4.76      2.08 o 
   3   5   4      115.12      154.77      4.96 o 
   4   5   4      974.30      943.68      9.97 o 
   5   5   4      169.72      148.45      5.05 o 
   6   5   4       33.17       44.71      4.45 o 
   7   5   4        0.58        0.00      3.47 o 
   8   5   4      604.01      562.31     11.44 o 
   9   5   4      122.61      130.99     11.75 o 
  10   5   4      142.02      128.27      9.36 o 
  11   5   4      108.94      122.25      9.33 o 
  12   5   4       17.40       17.89      5.99 o 
  13   5   4        4.44        6.63      5.88 o 
 -15   6   4       12.92       12.76      6.79 o 
 -14   6   4       87.80       98.80      8.26 o 
 -13   6   4       61.32       56.70      6.90 o 
 -12   6   4       71.41       68.56      6.90 o 
 -11   6   4      120.61      122.22      7.82 o 
 -10   6   4      544.05      545.81     10.65 o 
  -9   6   4       42.50       55.99      4.85 o 
  -8   6   4       54.84       46.82      3.76 o 
  -7   6   4      428.41      397.21      6.96 o 
  -6   6   4      360.50      399.87      7.34 o 
  -5   6   4     1471.92     1508.81     31.31 o 
  -4   6   4      159.98      100.30      4.74 o 
  -3   6   4      373.09      336.78      7.25 o 
  -2   6   4      170.47      255.16      5.20 o 
  -1   6   4      662.41      611.22     14.59 o 
   0   6   4      193.41      219.97      4.67 o 
   1   6   4      983.64      827.46      8.18 o 
   2   6   4      138.16      207.97      5.19 o 
   3   6   4        7.84       16.57      2.63 o 
   4   6   4       21.86       20.51      3.04 o 
   5   6   4      194.57      158.21      5.58 o 
   6   6   4      111.21      127.87      6.24 o 
   7   6   4        3.98        3.34      3.83 o 
   8   6   4       77.85       75.79      6.15 o 
   9   6   4      226.44      224.47     12.47 o 
  10   6   4        1.27        1.45      4.98 o 
  11   6   4       41.31       42.31      7.04 o 
  12   6   4       72.43       73.01      8.18 o 
  13   6   4       10.32        8.78      6.59 o 
 -15   7   4       18.70       13.46      7.10 o 
 -14   7   4        4.05        7.34      5.34 o 
 -13   7   4       80.30       80.10     10.87 o 
 -12   7   4      133.80      127.10      8.14 o 
 -11   7   4       43.81       55.76      5.53 o 
 -10   7   4      586.32      567.99     14.83 o 
  -9   7   4      128.36      125.45      6.31 o 
  -8   7   4       90.22       93.85      4.73 o 
  -7   7   4      606.53      560.11      8.22 o 
  -6   7   4        0.97        0.00      2.10 o 
  -5   7   4      391.44      506.57      7.98 o 
  -4   7   4       38.48       41.86      4.07 o 
  -3   7   4     1554.14     1660.62     61.01 o 
  -2   7   4       10.10        7.59      2.17 o 
  -1   7   4     2098.26     2195.11     20.29 o 
   0   7   4      367.82      422.86     12.70 o 
   1   7   4     1130.94     1184.60     14.54 o 
   2   7   4       15.53       13.77      2.35 o 
   3   7   4       52.77       44.94      3.38 o 
   4   7   4       18.31       17.58      3.00 o 
   5   7   4       88.61       85.88      4.80 o 
   6   7   4        3.49        1.97      3.32 o 
   7   7   4     1132.15     1174.05     18.98 o 
   8   7   4       30.13       26.21      4.77 o 
   9   7   4      135.01      139.09      9.26 o 
  10   7   4       22.04       20.29      5.80 o 
  11   7   4       26.09       19.60      6.16 o 
  12   7   4      111.17      126.63      9.80 o 
  13   7   4       32.03       26.89      8.92 o 
 -14   8   4       10.66       13.34      5.60 o 
 -13   8   4       77.56       82.21      7.62 o 
 -12   8   4      106.28      108.54      8.02 o 
 -11   8   4      345.43      347.89      9.66 o 
 -10   8   4       46.14       49.43      5.48 o 
  -9   8   4      108.80      112.14      6.30 o 
  -8   8   4       40.73       44.50      4.55 o 
  -7   8   4      203.77      212.31      5.98 o 
  -6   8   4      214.56      174.07      5.89 o 
  -5   8   4      374.21      382.24      7.46 o 
  -4   8   4       21.03       25.76      2.90 o 
  -3   8   4       34.69       35.56      4.60 o 
  -2   8   4     1104.06     1149.14     28.84 o 
  -1   8   4        0.01        0.00      2.99 o 
   0   8   4       20.45       25.74      4.04 o 
   1   8   4      219.04      186.20      8.25 o 
   2   8   4       16.26       14.84      3.30 o 
   3   8   4      955.48      913.81     10.40 o 
   4   8   4       77.45       76.27      4.38 o 
   5   8   4      209.29      209.23      6.51 o 
   6   8   4      306.30      337.22      8.72 o 
   7   8   4      276.76      248.97      8.47 o 
   8   8   4        7.10        1.51      4.25 o 
   9   8   4       24.24       14.50      7.51 o 
  10   8   4      219.95      241.51     14.54 o 
  11   8   4       40.18       29.45      8.97 o 
  12   8   4        0.14        0.00      7.30 o 
  13   8   4        6.95        0.00      7.64 o 
 -14   9   4        2.56        2.52      5.25 o 
 -13   9   4        0.68        0.00      4.90 o 
 -12   9   4       73.16       83.22      7.42 o 
 -11   9   4       13.28        6.37      4.20 o 
 -10   9   4        4.61        7.33      3.88 o 
  -9   9   4      181.86      165.39      6.95 o 
  -8   9   4      207.85      214.51      7.36 o 
  -7   9   4     1146.56     1083.65     20.93 o 
  -6   9   4       20.39       34.51      3.85 o 
  -5   9   4       36.33       35.85      3.67 o 
  -4   9   4      491.99      436.16      7.54 o 
  -3   9   4        1.66        5.39      3.39 o 
  -2   9   4      106.20      118.57      6.54 o 
  -1   9   4     1133.01     1151.13     23.20 o 
   0   9   4       54.97       71.71      5.85 o 
   1   9   4      136.79      153.73      7.67 o 
   2   9   4       39.23       34.16      4.03 o 
   3   9   4      321.85      277.72      8.25 o 
   4   9   4        3.32        0.00      3.40 o 
   5   9   4       58.38       76.23      6.10 o 
   6   9   4      872.87      869.85     17.24 o 
   7   9   4       77.02       72.28     10.82 o 
   8   9   4       47.23       35.99      7.46 o 
   9   9   4        5.21        8.93      5.82 o 
  10   9   4       57.53       43.53      8.95 o 
  11   9   4        4.17        0.00      7.14 o 
  12   9   4       20.94        0.73      9.74 o 
 -13  10   4        9.22        4.21      6.68 o 
 -12  10   4       64.76       48.84      8.31 o 
 -11  10   4        2.21        0.00      5.01 o 
 -10  10   4       20.54       12.31      4.36 o 
  -9  10   4       28.46       26.65      4.47 o 
  -8  10   4        0.01        0.00      3.33 o 
  -7  10   4      218.20      240.14      9.91 o 
  -6  10   4        2.71        6.98      4.10 o 
  -5  10   4      216.83      218.46      8.15 o 
  -4  10   4      171.49      175.71      7.64 o 
  -3  10   4      604.25      695.84     25.86 o 
  -2  10   4      169.33      187.04      7.94 o 
  -1  10   4      243.68      232.95     11.09 o 
   0  10   4       77.71       79.88      6.37 o 
   1  10   4      147.27      117.48     15.06 o 
   2  10   4       73.16       92.83      5.94 o 
   3  10   4       28.28       16.46      4.21 o 
   4  10   4       11.66       19.49      4.32 o 
   5  10   4      659.36      655.01     12.86 o 
   6  10   4      611.14      589.38     14.89 o 
   7  10   4       41.22       41.84      6.59 o 
   8  10   4       85.72       92.30      8.51 o 
   9  10   4       72.48       83.90      8.51 o 
  10  10   4        1.94       10.25      7.81 o 
  11  10   4        9.53        8.87      7.99 o 
  12  10   4        2.73        8.77      9.00 o 
 -13  11   4        0.45        4.39     10.63 o 
 -12  11   4        2.36        0.00      9.21 o 
 -11  11   4       11.62        8.94      8.17 o 
 -10  11   4        1.61        5.62      6.87 o 
  -9  11   4        9.53        6.99      7.17 o 
  -8  11   4      125.48      122.18     10.45 o 
  -7  11   4       92.10       74.18      7.21 o 
  -6  11   4       81.05      103.42     10.77 o 
  -5  11   4      164.17      239.25     13.06 o 
  -4  11   4        2.64        0.00      5.51 o 
  -3  11   4      153.83      162.55     11.40 o 
  -2  11   4       60.61       93.81     17.42 o 
  -1  11   4      841.33      848.89     21.06 o 
   0  11   4      576.44      580.10     17.28 o 
   1  11   4      246.86      245.33     12.34 o 
   2  11   4       51.26       55.85      5.47 o 
   3  11   4       67.56       87.64      8.96 o 
   4  11   4       32.69       33.83      5.45 o 
   5  11   4       86.10      102.30      8.38 o 
   6  11   4       59.22       55.38      7.24 o 
   7  11   4       11.48       11.17      5.58 o 
   8  11   4        8.56       21.11      6.43 o 
   9  11   4       15.09       18.71      6.60 o 
  10  11   4        8.02        3.76      7.69 o 
  11  11   4        0.01        0.75      7.88 o 
 -12  12   4        1.96        8.47     10.31 o 
 -11  12   4       66.60       66.79     10.64 o 
 -10  12   4        6.72        5.22      7.47 o 
  -9  12   4       95.09       88.15     10.59 o 
  -8  12   4       12.44       15.23      6.89 o 
  -7  12   4        7.78        0.26      4.90 o 
  -6  12   4      539.57      501.28     17.89 o 
  -5  12   4       74.33       61.07      9.25 o 
  -4  12   4       58.65       52.89      9.06 o 
  -3  12   4       70.95       67.43      9.29 o 
  -2  12   4        6.67        0.00      6.29 o 
  -1  12   4      406.12      366.09     15.72 o 
   0  12   4       62.09       43.18     11.12 o 
   1  12   4       42.88       45.00      8.76 o 
   2  12   4      133.39      138.50      8.87 o 
   3  12   4      183.91      150.46     15.06 o 
   4  12   4       42.65       20.77      5.89 o 
   5  12   4        1.16        0.61      5.02 o 
   6  12   4       63.13       82.24      8.25 o 
   7  12   4       25.46       28.33      6.89 o 
   8  12   4        0.23        0.00      5.67 o 
   9  12   4        1.41        0.00      5.97 o 
  10  12   4       17.78       19.15      9.21 o 
 -11  13   4       36.56       37.14     19.37 o 
 -10  13   4       13.36        4.51      7.64 o 
  -9  13   4       23.32       24.21      8.47 o 
  -8  13   4        1.10        0.00      6.33 o 
  -7  13   4       57.13       57.24      7.10 o 
  -6  13   4        3.05        0.00      7.18 o 
  -5  13   4        7.77        0.28      6.91 o 
  -4  13   4       62.10       62.86     15.29 o 
  -3  13   4        0.04        0.00      6.17 o 
  -2  13   4       73.30       52.29     12.51 o 
  -1  13   4       34.92       17.60      8.06 o 
   0  13   4      885.85      892.87     47.73 o 
   1  13   4      149.75      149.53     16.98 o 
   2  13   4        0.78        0.44      4.93 o 
   3  13   4      164.14      191.37     10.51 o 
   4  13   4      103.52      110.15      9.53 o 
   5  13   4        3.08        0.00      5.76 o 
   6  13   4        0.13        0.00      5.99 o 
   7  13   4       23.23       20.87      8.23 o 
   8  13   4       18.95       24.89      9.84 o 
   9  13   4        2.25        0.78      8.47 o 
  10  13   4        6.20        4.10     11.09 o 
 -10  14   4        0.60        0.00      7.26 o 
  -9  14   4       59.62       69.56     10.79 o 
  -8  14   4       48.48       64.80     10.07 o 
  -7  14   4      477.20      462.26     17.21 o 
  -6  14   4      157.86      172.43     13.74 o 
  -5  14   4        0.16        0.00      6.52 o 
  -4  14   4       23.67       35.04      8.48 o 
  -3  14   4        8.59       12.53      7.48 o 
  -2  14   4      165.54      167.44     17.36 o 
  -1  14   4       14.04       15.73     10.67 o 
   0  14   4        4.44        6.90      7.03 o 
   1  14   4        5.20        0.00      8.72 o 
   2  14   4      188.70      193.61     12.74 o 
   3  14   4       19.18       27.48      6.86 o 
   4  14   4        0.49        0.12      5.49 o 
   5  14   4       45.08       45.23      8.83 o 
   6  14   4        0.99        2.01      6.71 o 
   7  14   4        0.15        0.00      6.64 o 
   8  14   4        0.48        0.00      7.34 o 
   9  14   4       12.49        3.18      8.11 o 
  -9  15   4       14.14        0.89     12.11 o 
  -8  15   4        0.53        0.00      7.47 o 
  -7  15   4        0.10        0.00     14.21 o 
  -6  15   4        1.10        1.75      7.87 o 
  -5  15   4       60.55       91.58     11.88 o 
  -4  15   4       21.37       27.78      8.85 o 
  -3  15   4        1.14        0.00      6.78 o 
  -2  15   4        5.76        0.00      7.36 o 
  -1  15   4        0.78        0.00     10.37 o 
   0  15   4       15.42       22.71      8.90 o 
   1  15   4      299.86      270.63     16.16 o 
   2  15   4      122.09      133.56      9.68 o 
   3  15   4       83.84      115.55      9.78 o 
   4  15   4        4.49        4.39      6.17 o 
   5  15   4       43.96       29.14      8.59 o 
   6  15   4        4.61        0.00      7.28 o 
   7  15   4       36.85       45.25      9.85 o 
   8  15   4        4.37        6.93      9.61 o 
  -8  16   4        7.90       13.81      8.38 o 
  -7  16   4       18.55       15.20      9.82 o 
  -6  16   4        0.12        0.00      7.83 o 
  -5  16   4        0.61        0.00      8.02 o 
  -4  16   4        3.77        0.63      7.47 o 
  -3  16   4        3.26        0.34      7.74 o 
  -2  16   4       31.81       35.56      9.56 o 
  -1  16   4       12.69       11.37      7.80 o 
   0  16   4       45.81       37.85      9.96 o 
   1  16   4       62.62       76.87     12.09 o 
   2  16   4        5.55       14.21      6.26 o 
   3  16   4        3.37        0.00      5.95 o 
   4  16   4       32.48       34.91     10.39 o 
   5  16   4        9.23        4.40      7.09 o 
   6  16   4        7.50       10.34      8.16 o 
  -6  17   4        0.42        0.00      8.20 o 
  -5  17   4        0.02        0.00      9.21 o 
  -4  17   4        0.71        0.00      7.60 o 
  -3  17   4        0.04        0.00      7.12 o 
  -2  17   4        0.79        0.00      8.51 o 
  -1  17   4       40.06       46.21     14.95 o 
   0  17   4        4.45        3.49     15.68 o 
   1  17   4       41.96       43.66     10.55 o 
   2  17   4        2.41        0.00      5.37 o 
   3  17   4        9.69       10.76      6.67 o 
   4  17   4        7.37        4.04      8.04 o 
  -4  18   4       13.66       11.95     15.28 o 
  -3  18   4       13.04        7.73      9.00 o 
  -2  18   4        0.12        0.00      8.31 o 
  -1  18   4       14.93        0.98      8.01 o 
   0  18   4        0.40        0.00      7.78 o 
   1  18   4        1.35        0.00      8.53 o 
   2  18   4        0.02        0.00      5.82 o 
 -15   0   5      195.95      178.34     16.18 o 
 -13   0   5      254.85      204.17     15.72 o 
 -11   0   5      486.81      516.13     14.02 o 
  -9   0   5      414.38      379.27      8.57 o 
  -7   0   5      812.33     1118.77     12.22 o 
  -5   0   5     6586.62     7130.35     62.28 o 
  -3   0   5     7941.10     6927.19    171.93 o 
  -1   0   5      655.42      650.75     11.72 o 
   1   0   5      114.43       94.63      4.75 o 
   3   0   5     3979.26     4294.39     47.79 o 
   5   0   5     1452.87     1311.72     52.20 o 
   7   0   5      193.72      198.39     11.11 o 
   9   0   5      232.98      208.93     12.77 o 
  11   0   5        8.62        7.13     10.28 o 
  13   0   5       22.80       22.71     13.19 o 
 -16   1   5        1.38        1.34      6.61 o 
 -15   1   5        7.05        0.00      6.11 o 
 -14   1   5        1.85        0.00      6.73 o 
 -13   1   5      126.34      146.16     10.17 o 
 -12   1   5      102.63      104.42      8.76 o 
 -11   1   5      161.35      129.46      7.33 o 
 -10   1   5     1418.94     1368.96     17.98 o 
  -9   1   5      194.44      220.70     13.57 o 
  -8   1   5        5.44        6.05      2.55 o 
  -7   1   5       15.75       19.61      2.45 o 
  -6   1   5     1144.74     1485.51     11.98 o 
  -5   1   5      144.90      222.35      5.91 o 
  -4   1   5       19.54        9.00      2.03 o 
  -3   1   5     2926.40     2813.65     46.09 o 
  -2   1   5     1054.83     1111.32     36.65 o 
  -1   1   5     2455.54     2461.36     36.42 o 
   0   1   5     2130.62     2400.17     20.57 o 
   2   1   5     1452.23     1354.58     32.85 o 
   3   1   5     2962.45     2657.25     17.76 o 
   4   1   5      455.38      466.71     12.16 o 
   5   1   5       13.09        6.09      3.64 o 
   6   1   5      176.35      214.84     10.94 o 
   7   1   5       68.58       77.79      7.67 o 
   8   1   5      448.94      478.76     13.56 o 
   9   1   5       48.26       34.97      6.52 o 
  10   1   5       26.84       13.89      6.22 o 
  11   1   5        2.26        4.74      5.60 o 
  12   1   5       60.79       76.47      9.33 o 
  13   1   5        2.93        0.00      7.61 o 
  14   1   5        0.30        0.00      7.09 o 
 -16   2   5        9.39        0.00      6.24 o 
 -15   2   5        4.13        0.04      6.18 o 
 -14   2   5       90.21       78.78      8.89 o 
 -13   2   5       28.91       31.60      7.19 o 
 -12   2   5      713.06      721.69     29.82 o 
 -11   2   5       56.56       50.07      5.85 o 
 -10   2   5      165.64      176.07      6.57 o 
  -9   2   5       54.86       59.76      4.30 o 
  -8   2   5     1186.72     1194.89     12.41 o 
  -7   2   5     1073.50     1181.61     17.82 o 
  -6   2   5      403.77      595.09      9.00 o 
  -5   2   5     1458.91     1598.81     11.59 o 
  -4   2   5      908.43     1045.28     10.95 o 
  -3   2   5      574.10      636.48     16.80 o 
  -2   2   5      430.43      448.98     13.79 o 
  -1   2   5       31.75       47.64      3.19 o 
   0   2   5        4.24        2.54      1.70 o 
   1   2   5     4646.16     4597.93     78.57 o 
   2   2   5      857.46      852.02      9.60 o 
   3   2   5       50.82       63.88      4.08 o 
   4   2   5      111.05      100.11      4.83 o 
   5   2   5        4.92       12.46      8.29 o 
   6   2   5      141.26      150.79      6.12 o 
   7   2   5        2.09        0.46      2.99 o 
   8   2   5       98.18       82.94      7.81 o 
   9   2   5       27.41       25.79      6.06 o 
  10   2   5       26.05       23.89      6.31 o 
  11   2   5       27.54       26.66      6.76 o 
  12   2   5        5.37        5.56      5.94 o 
  13   2   5        0.00        2.08      5.81 o 
  14   2   5        4.50        0.00      6.44 o 
 -16   3   5        0.05        0.00      6.07 o 
 -15   3   5       11.26        7.86      6.76 o 
 -14   3   5       16.82       23.28      7.09 o 
 -13   3   5      177.38      177.33     14.71 o 
 -12   3   5       73.42      105.37      7.60 o 
 -11   3   5        0.02        0.00      3.89 o 
 -10   3   5      885.87      875.67     17.06 o 
  -9   3   5        2.33        0.17      2.86 o 
  -8   3   5       24.87       18.99      3.08 o 
  -7   3   5      381.78      433.33      7.41 o 
  -6   3   5      753.04      717.00      8.68 o 
  -5   3   5      372.30      546.56      7.08 o 
  -4   3   5     4044.35     4051.99     44.01 o 
  -3   3   5      371.37      339.65      8.38 o 
  -2   3   5     1507.91     1347.17     11.81 o 
  -1   3   5        1.56        0.00      1.58 o 
   0   3   5     5481.19     5633.53     51.90 o 
   1   3   5     1196.76     1251.75     33.92 o 
   2   3   5     2919.27     2695.23     24.12 o 
   3   3   5      877.82      762.38      9.69 o 
   4   3   5      257.16      259.59      6.64 o 
   5   3   5       44.48       41.59      3.17 o 
   6   3   5       67.25       57.89      4.60 o 
   7   3   5       31.78       36.51      5.57 o 
   8   3   5      121.49      100.66      8.14 o 
   9   3   5        0.12        0.13      5.30 o 
  10   3   5        0.27        2.40      5.66 o 
  11   3   5       31.23       27.36      6.60 o 
  12   3   5       88.12       91.53     10.17 o 
  13   3   5       46.77       51.17     15.09 o 
 -16   4   5        6.66        0.00      7.92 o 
 -15   4   5       70.34       99.71     10.79 o 
 -14   4   5        0.03        0.00      5.73 o 
 -13   4   5       20.55       15.10      6.22 o 
 -12   4   5       47.63       52.74      6.73 o 
 -11   4   5      610.33      572.76     17.97 o 
 -10   4   5       40.47       26.37      4.20 o 
  -9   4   5        6.12        5.15      3.09 o 
  -8   4   5      318.09      288.21      6.98 o 
  -7   4   5      230.80      221.89      6.02 o 
  -6   4   5      761.77      602.50      8.16 o 
  -5   4   5      954.76     1013.91     29.82 o 
  -4   4   5      339.40      242.66      5.97 o 
  -3   4   5      770.02      654.00      8.50 o 
  -2   4   5     4704.25     4963.75     30.57 o 
  -1   4   5       79.70       93.55      4.26 o 
   0   4   5      453.80      388.83      6.14 o 
   1   4   5       17.36       33.68      3.62 o 
   2   4   5      183.47      191.99      5.75 o 
   3   4   5       72.27       63.93      4.15 o 
   4   4   5      559.19      606.39     11.14 o 
   5   4   5      965.63      982.97     15.69 o 
   6   4   5        7.51        3.32      3.18 o 
   7   4   5      340.77      345.84      9.20 o 
   8   4   5      272.24      259.58     11.01 o 
   9   4   5      961.72      954.37     22.02 o 
  10   4   5       36.85       33.13      6.78 o 
  11   4   5        2.18        6.45      6.11 o 
  12   4   5        7.29        2.41      5.96 o 
  13   4   5       65.83       97.78     15.31 o 
 -15   5   5        5.90        7.21      6.89 o 
 -14   5   5       55.09       48.59      8.25 o 
 -13   5   5       99.77       91.50      7.62 o 
 -12   5   5       55.24       69.75      7.98 o 
 -11   5   5      196.22      165.16      7.37 o 
 -10   5   5      197.01      181.60      7.07 o 
  -9   5   5     1433.81     1248.32     14.11 o 
  -8   5   5       77.99       73.30      4.67 o 
  -7   5   5       91.81      101.01      4.81 o 
  -6   5   5      374.80      407.73      7.06 o 
  -5   5   5      510.94      440.28     17.41 o 
  -4   5   5      673.27      784.23     10.12 o 
  -3   5   5       79.08      116.76     11.64 o 
  -2   5   5     3551.04     3576.26     54.84 o 
  -1   5   5       25.69       51.22      3.96 o 
   0   5   5       21.93        8.24      2.01 o 
   1   5   5     1424.02     1612.92     13.08 o 
   2   5   5     1440.89     1424.16     13.08 o 
   3   5   5      483.72      499.67      7.55 o 
   4   5   5       74.80       72.33      4.21 o 
   5   5   5       18.65       19.07      3.03 o 
   6   5   5      632.38      654.32     11.49 o 
   7   5   5      273.30      272.29      8.72 o 
   8   5   5      191.67      196.46     14.84 o 
   9   5   5       17.38       15.60      5.90 o 
  10   5   5       14.83       15.37      5.89 o 
  11   5   5        2.63        0.00      6.37 o 
  12   5   5       12.45        6.97      5.82 o 
  13   5   5      126.82      118.91     10.04 o 
 -15   6   5        7.03       12.19      7.01 o 
 -14   6   5       89.06       73.39      8.69 o 
 -13   6   5        3.25        3.39      4.70 o 
 -12   6   5       90.31       98.27      7.49 o 
 -11   6   5      836.18      859.75     19.10 o 
 -10   6   5      105.83      113.47      6.37 o 
  -9   6   5      554.49      492.85      9.64 o 
  -8   6   5       26.86       38.76      3.98 o 
  -7   6   5      593.16      672.22      9.76 o 
  -6   6   5      298.30      270.29      7.40 o 
  -5   6   5       14.22        2.16      2.50 o 
  -4   6   5      540.31      530.17      8.60 o 
  -2   6   5       15.60        8.90      2.26 o 
  -1   6   5      530.47      589.05     22.30 o 
   0   6   5     2011.96     2151.51     28.11 o 
   1   6   5      342.76      356.73      6.24 o 
   2   6   5      160.10      234.62      6.33 o 
   3   6   5      161.62      156.34      5.34 o 
   4   6   5        7.19       10.96      2.88 o 
   5   6   5      217.04      231.74      6.41 o 
   6   6   5      101.31      103.89      6.39 o 
   7   6   5       21.96       20.80      4.47 o 
   8   6   5       25.59       21.10      4.84 o 
   9   6   5       15.70        7.53      5.76 o 
  10   6   5       28.50       44.04      7.18 o 
  11   6   5       18.04       17.04      6.23 o 
  12   6   5       11.85       13.68      6.07 o 
  13   6   5        6.80        9.03      6.58 o 
 -15   7   5        1.26        0.00      5.74 o 
 -14   7   5        0.07        0.00      5.55 o 
 -13   7   5        0.25        0.00      4.67 o 
 -12   7   5      209.29      230.01      9.54 o 
 -11   7   5      374.97      365.92      9.79 o 
 -10   7   5      755.82      761.08     21.10 o 
  -9   7   5      152.51      138.43      6.43 o 
  -8   7   5        6.84       10.32      2.87 o 
  -7   7   5       11.97        5.07      2.55 o 
  -6   7   5      303.03      381.30      8.63 o 
  -5   7   5        7.71       13.67      3.02 o 
  -4   7   5       17.98       15.52      3.07 o 
  -3   7   5     1462.81     1524.09     13.79 o 
  -2   7   5      142.28      185.46      7.61 o 
  -1   7   5       16.25       17.91      2.28 o 
   0   7   5      183.78      165.61      6.41 o 
   1   7   5       98.58       81.35      4.05 o 
   2   7   5      600.85      641.93     11.63 o 
   3   7   5        3.19        6.96      2.66 o 
   4   7   5        0.11        0.00      2.71 o 
   5   7   5      120.05      120.14      5.77 o 
   6   7   5      252.11      252.77      8.36 o 
   7   7   5      118.18      104.61      6.84 o 
   8   7   5      406.50      385.04     10.39 o 
   9   7   5       70.93       52.10      7.07 o 
  10   7   5       25.63       23.60      6.24 o 
  11   7   5        7.48        4.31      5.72 o 
  12   7   5       99.52       96.69     12.46 o 
 -14   8   5       25.00       22.85      6.96 o 
 -13   8   5        0.85        0.00      4.52 o 
 -12   8   5       37.05       39.38      5.80 o 
 -11   8   5       96.81       99.42      6.53 o 
 -10   8   5       34.78       22.77      4.39 o 
  -9   8   5        2.09        0.00      3.31 o 
  -8   8   5       15.12        7.09      2.91 o 
  -7   8   5       47.47       38.09      3.55 o 
  -6   8   5        0.01        0.00      3.26 o 
  -5   8   5        1.75        0.91      2.31 o 
  -4   8   5       82.51       77.43      5.95 o 
  -3   8   5      756.86      772.92      9.10 o 
  -2   8   5      865.13      926.82     26.15 o 
  -1   8   5     1096.23     1335.26     38.24 o 
   0   8   5      353.05      384.25     13.02 o 
   1   8   5     1160.67     1270.10     14.46 o 
   2   8   5       89.00       98.04      5.96 o 
   3   8   5        3.50        8.62      2.78 o 
   4   8   5      621.71      598.99     12.93 o 
   5   8   5      426.54      422.67      8.39 o 
   6   8   5     1025.00     1020.95     14.49 o 
   7   8   5       26.18       19.19      5.64 o 
   8   8   5       65.21       66.15      7.61 o 
   9   8   5       27.69       14.92      7.58 o 
  10   8   5       32.74       42.40      9.72 o 
  11   8   5       46.68       51.69     10.28 o 
  12   8   5        0.45        4.66      9.71 o 
 -14   9   5        0.08        2.40      6.10 o 
 -13   9   5       85.97      105.24      8.22 o 
 -12   9   5        1.54        0.56      4.35 o 
 -11   9   5        4.44        0.00      3.65 o 
 -10   9   5       42.12       39.84      4.89 o 
  -9   9   5        2.52       12.17      4.67 o 
  -8   9   5        0.68        0.00      2.76 o 
  -7   9   5       60.01       76.34      4.44 o 
  -6   9   5       59.88       78.35      4.89 o 
  -5   9   5      876.27      902.01     15.25 o 
  -4   9   5        2.40        1.92      3.31 o 
  -3   9   5      102.01       84.29      6.02 o 
  -2   9   5      260.24      278.55      9.02 o 
  -1   9   5     1116.34     1204.99     17.05 o 
   0   9   5       53.97       69.47      6.02 o 
   1   9   5       32.98       37.74      4.43 o 
   2   9   5       29.92       28.73      4.19 o 
   3   9   5      134.95      124.99      6.74 o 
   4   9   5       98.36      112.98      6.65 o 
   5   9   5      257.34      254.72     10.45 o 
   6   9   5        5.56        9.06      5.55 o 
   7   9   5      154.41      137.95      9.46 o 
   8   9   5      167.61      162.44      9.98 o 
   9   9   5       28.62       41.98     19.38 o 
  10   9   5        3.78        0.78      7.32 o 
  11   9   5       65.54       87.30     11.88 o 
  12   9   5        2.75        7.64      8.47 o 
 -13  10   5        3.55        0.00      6.28 o 
 -12  10   5       29.45       31.57      7.49 o 
 -11  10   5        5.62        5.14      4.09 o 
 -10  10   5        0.01        0.00      3.74 o 
  -9  10   5       65.64       79.06      9.52 o 
  -8  10   5       58.46       49.49     10.90 o 
  -7  10   5       37.25       63.12      6.16 o 
  -6  10   5      231.73      227.05      8.81 o 
  -5  10   5        0.85        0.70      3.38 o 
  -4  10   5      408.89      333.09     15.39 o 
  -3  10   5      251.14      282.64      9.40 o 
  -2  10   5      191.98      191.77     14.24 o 
  -1  10   5      102.22      112.25      7.19 o 
   0  10   5      162.19      147.57      7.93 o 
   1  10   5       29.82       36.07      4.27 o 
   2  10   5       23.19       34.98      4.64 o 
   3  10   5       35.05       42.04      5.04 o 
   4  10   5        8.18       12.02      4.51 o 
   5  10   5      517.99      512.20     13.71 o 
   6  10   5        5.45        0.90      5.08 o 
   7  10   5      140.07      146.80      9.84 o 
   8  10   5       48.04       31.54      6.71 o 
   9  10   5       28.97       25.81      8.27 o 
  10  10   5        7.00        1.07      7.93 o 
  11  10   5        9.26       12.29      8.84 o 
 -13  11   5        6.67       10.01     10.89 o 
 -12  11   5       17.46        2.73      7.83 o 
 -11  11   5       13.12        8.18      7.26 o 
 -10  11   5       40.53       44.84     14.67 o 
  -9  11   5        0.00        0.00      5.16 o 
  -8  11   5        0.32        0.00      5.46 o 
  -7  11   5        1.15        4.81      6.74 o 
  -6  11   5      521.65      474.08     16.74 o 
  -5  11   5       47.33       39.18      8.44 o 
  -4  11   5      303.19      306.11     18.33 o 
  -3  11   5       24.81       18.22      7.19 o 
  -2  11   5      181.18      193.14     13.76 o 
  -1  11   5      122.41      110.31      7.76 o 
   0  11   5      465.14      454.76     24.25 o 
   1  11   5      347.96      384.03      9.84 o 
   2  11   5       37.17       33.83      5.05 o 
   3  11   5      325.00      335.43     17.62 o 
   4  11   5      862.76      876.07     21.67 o 
   5  11   5        9.15       13.66      5.55 o 
   6  11   5       46.05       43.96     11.09 o 
   7  11   5       31.77       32.07      6.89 o 
   8  11   5       16.42       10.34      6.11 o 
   9  11   5        3.35        4.57      6.14 o 
  10  11   5       22.14       24.60      9.02 o 
  11  11   5        0.66        0.00      7.99 o 
 -12  12   5       49.37       59.60     11.05 o 
 -11  12   5        5.99        0.00      7.39 o 
 -10  12   5        0.20        0.00      6.49 o 
  -9  12   5       24.15       16.29      7.65 o 
  -8  12   5        1.49        0.00      5.83 o 
  -7  12   5       15.50       51.13      8.93 o 
  -6  12   5      120.77      136.41     13.43 o 
  -5  12   5        0.13        0.00      5.82 o 
  -4  12   5        0.04        0.00      5.69 o 
  -3  12   5      180.55      180.38     12.36 o 
  -2  12   5      545.37      572.12     51.93 o 
  -1  12   5      185.85      187.20     17.18 o 
   0  12   5      553.83      492.06     28.74 o 
   2  12   5       47.05       34.82      6.32 o 
   3  12   5       47.27       39.40      6.55 o 
   4  12   5        2.19        0.00      4.24 o 
   5  12   5        2.83        0.00      4.89 o 
   6  12   5       38.98       30.99      6.99 o 
   7  12   5       54.09       48.75      7.76 o 
   8  12   5       33.19       28.33      7.17 o 
   9  12   5       12.81       14.00      6.61 o 
  10  12   5       39.98       47.21     10.14 o 
 -11  13   5       40.83       25.00      9.01 o 
 -10  13   5       76.24       79.94     13.01 o 
  -9  13   5      106.24      112.79     11.79 o 
  -8  13   5       85.51       77.09     10.36 o 
  -7  13   5        5.61        0.00      6.45 o 
  -6  13   5       43.63       36.18     13.02 o 
  -5  13   5      230.08      191.39     13.09 o 
  -4  13   5        3.42       11.03      7.40 o 
  -3  13   5      113.11      130.37     12.15 o 
  -2  13   5        0.18        0.00      6.57 o 
  -1  13   5      174.34      147.73     12.43 o 
   0  13   5       13.58        4.72      7.11 o 
   1  13   5       68.54       60.99      9.86 o 
   2  13   5       45.28       35.49      6.54 o 
   3  13   5       73.70       72.70      8.02 o 
   4  13   5        0.85        0.00      5.67 o 
   5  13   5        5.61        0.00      6.29 o 
   6  13   5        7.94        6.28      7.12 o 
   7  13   5      133.75      178.84     20.45 o 
   8  13   5        0.97        1.31      7.22 o 
   9  13   5        1.30        0.00      7.44 o 
 -10  14   5        7.88        0.64     14.58 o 
  -9  14   5        3.70        1.98      7.58 o 
  -8  14   5        0.01        0.00      6.94 o 
  -7  14   5       33.85       36.37      9.76 o 
  -6  14   5       16.15       22.98      8.30 o 
  -5  14   5        8.39        8.27      7.53 o 
  -4  14   5       11.92        5.93      7.43 o 
  -3  14   5        2.82        3.90      7.68 o 
  -2  14   5      103.22       81.49     16.49 o 
  -1  14   5       35.55       26.66     11.01 o 
   0  14   5       79.92       93.79     11.61 o 
   1  14   5       45.87       41.93      9.69 o 
   2  14   5        2.20        0.00      4.84 o 
   3  14   5       80.11       96.16      8.85 o 
   4  14   5        8.61        4.60      5.98 o 
   5  14   5      100.93      115.27     12.53 o 
   6  14   5        6.60        0.00      6.91 o 
   7  14   5        7.93        0.00      7.24 o 
   8  14   5       23.78       29.68     11.80 o 
  -9  15   5        0.00        0.00      7.89 o 
  -8  15   5       13.14        9.09      7.84 o 
  -7  15   5        0.80        0.00      7.74 o 
  -6  15   5       83.38       83.00     11.40 o 
  -5  15   5       40.02       33.23      9.45 o 
  -4  15   5      158.42      171.35     14.01 o 
  -3  15   5        0.23        0.14      7.09 o 
  -2  15   5       18.89       11.05      8.07 o 
  -1  15   5       96.42      106.87     12.80 o 
   0  15   5       14.80        7.57      7.76 o 
   1  15   5        8.00        1.47      9.81 o 
   2  15   5       44.06       36.05      7.25 o 
   3  15   5        2.97        0.00      5.30 o 
   4  15   5        5.51        6.77      7.13 o 
   5  15   5        1.15        3.11      7.00 o 
   6  15   5        0.80        0.00      7.28 o 
   7  15   5        7.75        4.83      7.69 o 
  -8  16   5        0.03        0.00      7.02 o 
  -7  16   5        0.42        0.00     13.82 o 
  -6  16   5        0.08        0.00      7.20 o 
  -5  16   5        9.73        0.00      9.53 o 
  -4  16   5       24.61       18.26      9.23 o 
  -3  16   5        2.30        0.67      7.58 o 
  -2  16   5       11.08        0.53      8.30 o 
  -1  16   5       44.63       24.60      9.23 o 
   0  16   5       97.89       90.58     12.23 o 
   1  16   5        7.53        2.46     11.60 o 
   2  16   5       39.93       34.94      7.49 o 
   3  16   5       16.80       10.58      6.17 o 
   4  16   5        0.17        0.00     10.25 o 
   5  16   5       15.78       17.17     10.05 o 
   6  16   5       47.52       48.06     10.43 o 
  -6  17   5        0.91        0.00      7.97 o 
  -5  17   5        1.60        0.00      7.95 o 
  -4  17   5        0.29        0.00      8.17 o 
  -3  17   5       11.61        0.70      8.07 o 
  -2  17   5       10.76       12.75      8.90 o 
  -1  17   5       39.33       48.96     12.53 o 
   0  17   5        0.89        0.00      7.57 o 
   1  17   5        0.92        0.00     10.11 o 
   2  17   5       12.22       13.43      8.28 o 
   3  17   5        2.18        1.20      5.86 o 
   4  17   5       10.67        0.00     13.95 o 
  -3  18   5        5.01        0.00      8.11 o 
  -2  18   5        9.02       15.39      9.18 o 
  -1  18   5       13.44        7.87      9.43 o 
   0  18   5        4.51        3.19     12.72 o 
   1  18   5       12.03        0.00      6.28 o 
 -16   0   6       16.99       22.22     10.35 o 
 -14   0   6      141.12       90.02     13.71 o 
 -12   0   6      352.43      383.96     19.06 o 
 -10   0   6      244.90      188.72      9.16 o 
  -8   0   6      420.71      454.98     12.33 o 
  -6   0   6     9432.78    10029.23     56.91 o 
  -4   0   6     4653.38     4587.66    148.99 o 
  -2   0   6     1082.08     1256.58     40.76 o 
   0   0   6       30.80       25.54      3.64 o 
   2   0   6     5979.19     5887.24     54.68 o 
   4   0   6     4790.37     4865.21     48.19 o 
   6   0   6      354.11      401.72     28.93 o 
   8   0   6       43.22       30.69      7.31 o 
  10   0   6      253.52      235.96     22.19 o 
  12   0   6        1.04        0.00     10.18 o 
 -16   1   6        0.01        0.00      6.25 o 
 -15   1   6        8.87        0.00      6.11 o 
 -14   1   6      403.93      436.82     15.49 o 
 -13   1   6      331.56      344.73     13.44 o 
 -12   1   6       34.16       42.60      6.78 o 
 -11   1   6      494.69      508.20     14.60 o 
 -10   1   6      551.87      619.53     14.82 o 
  -9   1   6     1913.87     1954.50     71.99 o 
  -8   1   6      410.39      340.77      7.04 o 
  -7   1   6        0.27       11.62      7.52 o 
  -6   1   6     6325.02     7100.58     68.96 o 
  -5   1   6     1057.81     1048.25     12.15 o 
  -4   1   6      476.89      521.54      7.29 o 
  -3   1   6       13.96       10.02      1.87 o 
  -2   1   6       24.50       11.26      2.13 o 
  -1   1   6      770.68      934.58     24.57 o 
   0   1   6       50.04       51.38      3.11 o 
   1   1   6      463.78      450.44      7.31 o 
   2   1   6     4752.64     5174.11     26.78 o 
   3   1   6      636.69      736.99     12.47 o 
   4   1   6      143.50       94.45      6.66 o 
   5   1   6        0.21        0.00      3.50 o 
   6   1   6       64.89       62.97      6.41 o 
   7   1   6      102.18      102.36      8.31 o 
   8   1   6        1.95        2.32      4.90 o 
   9   1   6       72.56       67.06      7.74 o 
  10   1   6       89.29       73.28      8.24 o 
  11   1   6        0.01        1.55      5.70 o 
  12   1   6        7.34       16.02      8.93 o 
  13   1   6        6.80        6.03      8.87 o 
 -16   2   6        2.13        0.00      6.19 o 
 -15   2   6       30.20       35.16      7.40 o 
 -14   2   6       36.01       24.60      7.02 o 
 -13   2   6        8.42        6.82      5.75 o 
 -12   2   6        1.97        1.45      8.48 o 
 -11   2   6      605.39      602.85     15.38 o 
 -10   2   6       13.98       14.57      3.60 o 
  -9   2   6      747.62      796.02     20.18 o 
  -8   2   6      221.46      219.26      6.20 o 
  -7   2   6      689.53      615.04     13.25 o 
  -6   2   6     2318.02     2270.86     19.14 o 
  -5   2   6      194.41      212.28      4.72 o 
  -4   2   6     2343.32     2005.56     25.03 o 
  -3   2   6        2.57       15.79      2.35 o 
  -2   2   6     1949.60     1915.60     22.17 o 
  -1   2   6      511.14      642.65     11.77 o 
   0   2   6      806.19      781.74      8.74 o 
   1   2   6     7399.76     7424.91     84.88 o 
   2   2   6     1523.88     1524.66     18.57 o 
   3   2   6     1599.36     1773.18     15.30 o 
   4   2   6      128.89      187.39      6.17 o 
   5   2   6      144.36      104.29     12.27 o 
   6   2   6       37.57       26.83      5.22 o 
   7   2   6       17.61       10.96      5.93 o 
   8   2   6      196.81      182.55     10.14 o 
   9   2   6        4.56        3.26      6.33 o 
  10   2   6       21.37        9.47      6.27 o 
  11   2   6       10.61        5.60      6.96 o 
  12   2   6        8.12        3.75      5.80 o 
  13   2   6       59.05       60.93      8.55 o 
 -16   3   6        1.92        0.00      5.91 o 
 -15   3   6        1.13        3.35      6.50 o 
 -14   3   6       87.20       79.14      9.00 o 
 -13   3   6      270.63      264.91     18.39 o 
 -12   3   6       75.01      106.59     12.15 o 
 -11   3   6       41.49       41.19      4.76 o 
 -10   3   6      183.08      197.54      7.01 o 
  -9   3   6      347.16      373.77      8.19 o 
  -8   3   6       18.92       22.45      3.26 o 
  -7   3   6     1181.14     1204.49     28.14 o 
  -6   3   6      634.49      641.31      8.28 o 
  -5   3   6     3054.93     3367.46     70.82 o 
  -4   3   6      386.09      450.52      7.84 o 
  -3   3   6        7.54        7.55      2.14 o 
  -2   3   6      183.90      171.34      5.24 o 
  -1   3   6      655.40      506.88     15.77 o 
   0   3   6        5.54        4.90      2.01 o 
   1   3   6      810.64      797.70     13.75 o 
   2   3   6     2220.69     2287.39     24.60 o 
   3   3   6      889.92      973.59     11.62 o 
   4   3   6     1561.26     1564.52     15.00 o 
   5   3   6        0.02        0.00      2.58 o 
   6   3   6      152.11      151.35      6.82 o 
   7   3   6      198.75      194.77      7.56 o 
   8   3   6      131.14      119.71      8.96 o 
   9   3   6       80.88       78.12      8.08 o 
  10   3   6        1.79        1.74      5.55 o 
  11   3   6        9.55        5.30      5.92 o 
  12   3   6        2.23        0.00      5.99 o 
  13   3   6        0.85        0.00      6.51 o 
 -16   4   6       29.03       43.03      8.25 o 
 -15   4   6        6.78        5.50      6.26 o 
 -14   4   6       19.62       19.12      6.73 o 
 -13   4   6       15.98        7.51      5.82 o 
 -12   4   6      346.60      340.73     12.74 o 
 -11   4   6       27.23       19.87      4.22 o 
 -10   4   6      281.61      252.78      8.50 o 
  -9   4   6       57.25       55.79      4.52 o 
  -8   4   6      256.82      285.44      8.45 o 
  -7   4   6      688.09      610.27      8.85 o 
  -6   4   6      272.53      322.30      6.42 o 
  -5   4   6        7.53       13.52      2.90 o 
  -4   4   6      832.84      763.91     20.69 o 
  -3   4   6     1219.43     1218.24     34.99 o 
  -2   4   6      887.08     1029.60     16.56 o 
  -1   4   6      228.49      259.79      5.20 o 
   0   4   6      255.70      243.22      5.58 o 
   1   4   6        1.58        0.00      2.29 o 
   2   4   6      796.59      857.14     11.90 o 
   3   4   6      425.70      507.92     11.44 o 
   4   4   6     1323.45     1252.65     15.23 o 
   5   4   6      861.96      859.36     19.46 o 
   6   4   6       49.68       41.34      4.69 o 
   7   4   6       67.53       50.34      5.25 o 
   8   4   6      318.90      334.71     18.40 o 
   9   4   6        0.84        5.09      5.21 o 
  10   4   6        0.80        0.29      5.75 o 
  11   4   6        4.24        4.48      5.50 o 
  12   4   6        0.29        0.00      5.95 o 
  13   4   6       38.50       46.00      8.29 o 
 -15   5   6        7.83        6.05      6.49 o 
 -14   5   6       17.44       18.89      6.44 o 
 -13   5   6      122.39      114.71      9.53 o 
 -12   5   6       13.55       14.09     11.67 o 
 -11   5   6       24.59       22.67      4.46 o 
 -10   5   6      323.62      353.54      8.86 o 
  -9   5   6      163.84      166.50      6.53 o 
  -8   5   6      345.95      346.04      9.09 o 
  -7   5   6      480.73      480.04      8.20 o 
  -6   5   6      566.35      467.04      9.20 o 
  -5   5   6      544.84      562.39      9.42 o 
  -4   5   6      515.10      552.75     18.07 o 
  -3   5   6        4.78        1.58      2.13 o 
  -2   5   6     7982.98     8503.73     50.21 o 
  -1   5   6       66.36       87.03      4.09 o 
   0   5   6       26.31       26.11      2.87 o 
   1   5   6     3063.68     3643.71     66.63 o 
   2   5   6       94.19       91.51      4.91 o 
   3   5   6      625.49      591.00      9.63 o 
   4   5   6      288.91      297.72      7.69 o 
   5   5   6       38.65       40.48      3.83 o 
   6   5   6      409.68      432.09     10.13 o 
   7   5   6      148.38      152.57      7.65 o 
   8   5   6        9.31        6.29      6.85 o 
   9   5   6      108.51      114.50     10.33 o 
  10   5   6       20.92       10.34      5.56 o 
  11   5   6        0.75        0.00      6.03 o 
  12   5   6       22.52       26.36      7.22 o 
  13   5   6       31.31       33.00      7.44 o 
 -15   6   6       26.45       26.02      7.41 o 
 -14   6   6        1.48        0.41      5.76 o 
 -13   6   6        6.93        3.77      7.30 o 
 -12   6   6       17.39        6.99      4.76 o 
 -11   6   6      523.81      526.80     12.41 o 
 -10   6   6      285.06      273.09     12.57 o 
  -9   6   6       29.55       37.43      4.22 o 
  -8   6   6      840.09      882.25     24.55 o 
  -7   6   6      700.68      685.30     18.98 o 
  -6   6   6      389.59      348.22      8.28 o 
  -5   6   6      504.66      586.68     10.09 o 
  -4   6   6        8.17        0.00      2.31 o 
  -3   6   6      152.54      145.99      5.59 o 
  -2   6   6      309.15      380.79     11.35 o 
  -1   6   6      450.30      443.76      7.42 o 
   0   6   6       75.37       80.16      4.28 o 
   1   6   6     1205.24     1226.92     25.34 o 
   2   6   6     1645.23     1700.46     20.90 o 
   3   6   6       42.47       34.95      3.46 o 
   4   6   6      205.08      188.48      6.14 o 
   5   6   6      621.72      612.46     11.30 o 
   6   6   6       14.63       20.16      4.54 o 
   7   6   6        2.95        2.38      4.07 o 
   8   6   6       65.09       52.49      8.97 o 
   9   6   6      139.13      145.42      9.64 o 
  10   6   6        0.11        0.00      5.59 o 
  11   6   6       19.97        8.39      6.04 o 
  12   6   6        0.06        1.56      5.94 o 
 -15   7   6        1.63        0.00      6.19 o 
 -14   7   6       40.39       41.06      7.92 o 
 -13   7   6        4.97        6.60      5.89 o 
 -12   7   6       34.19       29.47      5.45 o 
 -11   7   6       86.49      103.89      6.60 o 
 -10   7   6     2193.85     2069.71     33.87 o 
  -9   7   6       19.47       19.81      3.97 o 
  -8   7   6        0.20        1.67      2.93 o 
  -7   7   6       65.70       76.03      4.63 o 
  -6   7   6       11.79       28.63      3.93 o 
  -5   7   6      637.13      649.46     10.39 o 
  -4   7   6        8.26       13.14      3.42 o 
  -3   7   6      967.05      875.05     28.03 o 
  -2   7   6      132.96      177.01     13.31 o 
  -1   7   6     2523.09     2549.65     27.14 o 
   0   7   6      185.24      191.27      5.62 o 
   1   7   6      213.02      202.03      6.19 o 
   2   7   6     1009.08     1036.79     11.12 o 
   3   7   6        2.77        6.97      3.04 o 
   4   7   6        0.45        1.34      2.84 o 
   5   7   6      143.61      126.14      6.81 o 
   6   7   6      109.23      110.47      7.02 o 
   7   7   6      110.20      125.56      7.55 o 
   8   7   6       43.88       53.65      6.12 o 
   9   7   6        0.12        2.93      5.54 o 
  10   7   6        0.12        0.93      7.49 o 
  11   7   6       81.48      113.30     19.62 o 
  12   7   6        6.18        4.72      8.24 o 
 -14   8   6       41.69       36.15      7.33 o 
 -13   8   6        5.69       10.36      5.84 o 
 -12   8   6        2.83        3.81      3.99 o 
 -11   8   6       26.67       28.75      4.62 o 
 -10   8   6      106.16      100.08      6.18 o 
  -9   8   6      243.22      222.88      7.66 o 
  -8   8   6      144.65      145.31      5.84 o 
  -7   8   6        1.51        0.00      2.80 o 
  -6   8   6      171.75      193.96      7.13 o 
  -5   8   6       13.37        9.97      5.28 o 
  -4   8   6      393.73      332.93      7.66 o 
  -3   8   6      497.05      510.10      7.90 o 
  -2   8   6      284.85      277.99      9.19 o 
  -1   8   6      186.15      208.59      5.57 o 
   0   8   6     2177.71     2222.35     59.25 o 
   1   8   6       14.23       22.44      2.88 o 
   2   8   6        0.04        3.20      2.63 o 
   3   8   6       12.30        7.65      3.10 o 
   4   8   6      214.78      257.61      7.19 o 
   5   8   6      103.92      106.14      7.81 o 
   6   8   6       11.49        7.90      5.02 o 
   7   8   6       42.51       35.27      6.30 o 
   8   8   6       10.23       15.18      5.84 o 
   9   8   6        9.22        0.00     10.13 o 
  10   8   6        7.36        1.34      7.53 o 
  11   8   6        3.48        0.00      7.65 o 
  12   8   6       42.21       64.56     11.56 o 
 -14   9   6       48.40       64.22     14.34 o 
 -13   9   6       12.41       16.51      6.39 o 
 -12   9   6        4.56        7.21      4.27 o 
 -11   9   6       66.07       58.92      5.76 o 
 -10   9   6       71.09       75.51      5.77 o 
  -9   9   6      261.97      249.67      7.89 o 
  -8   9   6       93.54       93.49      5.02 o 
  -7   9   6       57.13       64.20      5.17 o 
  -6   9   6      463.09      514.46      9.41 o 
  -5   9   6      684.10      693.56     13.36 o 
  -4   9   6      146.99      140.05      7.17 o 
  -3   9   6       21.78       17.65      4.25 o 
  -2   9   6       38.92       43.24      5.30 o 
  -1   9   6       54.88       83.69      6.60 o 
   0   9   6       14.02       17.70      3.84 o 
   1   9   6       84.70       90.89      5.77 o 
   2   9   6       43.74       51.44      5.02 o 
   3   9   6       36.34       35.64      4.78 o 
   4   9   6      547.53      437.50     10.59 o 
   5   9   6        0.36        2.63      4.60 o 
   6   9   6      131.84      150.42      9.25 o 
   7   9   6      104.24       97.31      8.64 o 
   8   9   6        9.10        4.75      5.50 o 
   9   9   6        0.05        7.89      7.19 o 
  10   9   6       19.32       22.79      9.34 o 
  11   9   6        0.00        0.00      7.53 o 
 -12  10   6        4.83        3.89      5.20 o 
 -11  10   6       75.53       85.29      7.70 o 
 -10  10   6       15.74       16.52      5.19 o 
  -9  10   6       19.64       14.80      4.93 o 
  -8  10   6        0.02        0.00      3.39 o 
  -7  10   6      142.48      152.09      8.08 o 
  -6  10   6       16.40       26.25      4.87 o 
  -5  10   6       84.32       85.90      7.82 o 
  -4  10   6      150.29      130.59      7.42 o 
  -3  10   6     1140.80     1171.22     21.84 o 
  -2  10   6       48.49       40.33      5.47 o 
  -1  10   6       33.31       35.99      5.77 o 
   0  10   6       39.77       44.51      4.80 o 
   1  10   6       86.04       99.58      6.34 o 
   2  10   6      547.16      540.58     11.58 o 
   3  10   6       28.33       32.23      4.98 o 
   4  10   6       20.31       19.45      4.86 o 
   5  10   6        4.62        0.00      4.83 o 
   6  10   6       23.37       26.10      6.14 o 
   7  10   6       24.64       27.99      6.54 o 
   8  10   6        4.98        4.92      5.79 o 
   9  10   6       42.27       45.47      9.62 o 
  10  10   6       51.73       92.40     20.41 o 
  11  10   6        6.38        5.70     17.36 o 
 -13  11   6       12.73        5.27     10.52 o 
 -12  11   6        0.77        0.00      7.35 o 
 -11  11   6       28.89       32.91      8.65 o 
 -10  11   6       86.12       81.95     13.13 o 
  -9  11   6        1.75        0.00      6.34 o 
  -8  11   6       27.76       25.81      4.59 o 
  -7  11   6        1.25        0.00      8.69 o 
  -6  11   6       20.83       23.84     10.18 o 
  -5  11   6       12.16       14.76      6.90 o 
  -4  11   6       44.45       56.05      6.32 o 
  -3  11   6       91.70       94.39      8.06 o 
  -2  11   6       10.67       19.73      6.88 o 
  -1  11   6      487.21      521.35     14.27 o 
   0  11   6      249.47      280.23     10.70 o 
   1  11   6      192.12      208.42     10.02 o 
   2  11   6      305.90      322.24     11.59 o 
   3  11   6       33.23       54.50      5.92 o 
   4  11   6       19.10       10.56      4.70 o 
   5  11   6        0.51        0.00      4.83 o 
   6  11   6      157.70      142.59      9.81 o 
   7  11   6        2.61        3.46      5.80 o 
   8  11   6       32.88       31.61      7.20 o 
   9  11   6       12.24        5.69      8.15 o 
  10  11   6        0.08        0.00      7.26 o 
 -12  12   6       39.14       36.60      9.50 o 
 -11  12   6       67.45       69.17     10.37 o 
 -10  12   6       13.70       22.05      8.36 o 
  -9  12   6        2.54        0.00      6.56 o 
  -8  12   6      302.60      294.78     24.75 o 
  -7  12   6       10.72        8.80      8.27 o 
  -6  12   6       14.33        2.60      6.55 o 
  -5  12   6       34.28       22.53      7.75 o 
  -4  12   6       39.12       30.36      8.40 o 
  -3  12   6        5.26        3.28      6.51 o 
  -2  12   6      214.15      234.76     13.81 o 
  -1  12   6      238.06      213.92     13.69 o 
   0  12   6        1.91        4.78      6.83 o 
   1  12   6      118.47      124.11      8.83 o 
   2  12   6        1.38        0.00      4.20 o 
   3  12   6       36.49       24.36      5.27 o 
   4  12   6      147.38      142.54      9.44 o 
   5  12   6      195.65      168.78      9.99 o 
   6  12   6        0.70        0.00      5.18 o 
   7  12   6        6.20        8.57      6.14 o 
   8  12   6       20.94       21.31      7.19 o 
   9  12   6       22.97       17.21      8.73 o 
 -11  13   6        5.51       16.98      8.61 o 
 -10  13   6       68.39       87.50     11.62 o 
  -9  13   6        3.50        4.05      8.92 o 
  -8  13   6        8.74        6.95      6.56 o 
  -7  13   6        6.14        3.40      7.03 o 
  -6  13   6       65.88       46.51      9.34 o 
  -5  13   6       12.71       16.76      7.40 o 
  -4  13   6       26.29       24.44      7.55 o 
  -3  13   6        0.01        0.00      6.50 o 
  -2  13   6       85.74       97.73     13.50 o 
  -1  13   6      511.53      536.07     29.50 o 
   0  13   6       21.05       12.97      7.72 o 
   1  13   6       23.03       20.00      5.85 o 
   2  13   6      163.16      173.51     10.18 o 
   3  13   6       14.49        9.04      5.40 o 
   4  13   6       14.32        8.68      6.24 o 
   5  13   6        4.28        0.00      7.93 o 
   6  13   6       16.89       16.68      8.00 o 
   7  13   6       27.06       13.50     15.21 o 
   8  13   6        6.91        8.02     12.80 o 
   9  13   6       17.93       28.03     13.48 o 
 -10  14   6        0.21        2.90      7.76 o 
  -9  14   6       21.14        4.73      7.92 o 
  -8  14   6       27.47       18.84      7.65 o 
  -7  14   6       24.10       15.15      7.79 o 
  -6  14   6       13.59        0.00      7.39 o 
  -5  14   6        2.78        5.82      7.08 o 
  -4  14   6        9.18        0.00      6.57 o 
  -3  14   6       13.36       26.96      8.95 o 
  -2  14   6      116.74      103.51     12.03 o 
  -1  14   6        3.29        6.75      6.86 o 
   0  14   6        0.18        0.00     16.69 o 
   1  14   6       64.18       49.07      7.28 o 
   2  14   6       31.44       39.35      6.96 o 
   3  14   6       35.27       33.74      7.24 o 
   4  14   6        8.35        0.36      6.23 o 
   5  14   6        4.42       10.35      7.63 o 
   6  14   6       67.33       76.24     18.02 o 
   7  14   6        8.52        8.29      8.24 o 
   8  14   6        5.80        0.00      9.34 o 
  -9  15   6        6.82        0.00      7.30 o 
  -8  15   6       29.35       21.15      8.18 o 
  -7  15   6        0.24        0.00      7.98 o 
  -6  15   6        0.58        0.00      7.35 o 
  -5  15   6        3.26        4.55     12.30 o 
  -4  15   6        0.33        0.00      6.70 o 
  -3  15   6       58.01       50.21     10.56 o 
  -2  15   6        5.05        4.02      7.55 o 
  -1  15   6       88.52       88.47     11.97 o 
   0  15   6       10.30        5.04      8.53 o 
   1  15   6       52.21       41.08      7.17 o 
   2  15   6        0.42        0.00      5.63 o 
   3  15   6      121.00      117.63      9.78 o 
   4  15   6      121.09      132.13     22.62 o 
   5  15   6        0.03        5.09      7.37 o 
   6  15   6        3.56        0.00      7.18 o 
  -8  16   6       20.56       18.98     10.13 o 
  -7  16   6        1.51        0.00      7.46 o 
  -6  16   6       23.38       41.50     10.06 o 
  -5  16   6        1.06        7.22      8.44 o 
  -4  16   6       13.76       19.60      9.27 o 
  -3  16   6       17.35       11.22      8.41 o 
  -2  16   6       69.49       61.43     11.21 o 
  -1  16   6        3.18        0.47      7.83 o 
   0  16   6       27.81       32.64     15.15 o 
   1  16   6        0.30        0.00      5.51 o 
   2  16   6        0.93        0.00      5.23 o 
   3  16   6        0.49        1.07      5.78 o 
   4  16   6        1.50        4.77      7.23 o 
   5  16   6        0.53        0.00      7.45 o 
  -6  17   6       19.55       10.35      9.48 o 
  -5  17   6        5.98        0.00      8.09 o 
  -4  17   6        4.26        2.26      8.33 o 
  -3  17   6        3.10        0.00      7.43 o 
  -2  17   6        0.11        0.00      8.05 o 
  -1  17   6       55.77       65.68     15.95 o 
   0  17   6        0.16        0.00      7.82 o 
   1  17   6       13.78       11.55      6.29 o 
   2  17   6       54.67       67.07     15.61 o 
   3  17   6        0.27        2.03      6.65 o 
 -15   0   7       77.60      102.13     15.08 o 
 -13   0   7     2293.95     2294.30     46.11 o 
 -11   0   7       25.44       26.56      8.07 o 
  -9   0   7      180.90      108.80     17.05 o 
  -7   0   7     1094.58      732.84     13.99 o 
  -5   0   7    12426.47    13776.94    138.73 o 
  -3   0   7      694.15      742.02     39.07 o 
  -1   0   7     2729.32     2762.64     79.52 o 
   1   0   7      748.56      672.15     19.17 o 
   3   0   7        1.84        0.00      3.76 o 
   5   0   7      812.36      789.83     26.08 o 
   7   0   7       69.18       64.37      8.48 o 
   9   0   7      219.21      259.98     22.49 o 
  11   0   7       88.35      107.06     18.98 o 
  13   0   7        1.34        4.58     13.22 o 
 -16   1   7       24.03       18.20      8.08 o 
 -15   1   7       19.54       20.93      7.29 o 
 -14   1   7       26.47       26.61      7.28 o 
 -13   1   7       39.22       41.05      7.77 o 
 -12   1   7        2.54        0.18      6.04 o 
 -11   1   7      144.15      128.37      7.41 o 
 -10   1   7     1177.13     1081.76     20.73 o 
  -9   1   7       20.33       32.14      5.95 o 
  -8   1   7      301.37      310.44      6.44 o 
  -7   1   7      819.38      907.40     10.31 o 
  -6   1   7      827.45      651.09     13.45 o 
  -5   1   7      167.29      117.68      5.14 o 
  -4   1   7       66.09       35.11      3.77 o 
  -3   1   7      181.73      153.79      6.06 o 
  -1   1   7      195.74      171.11      4.57 o 
   0   1   7      739.55      664.87     16.00 o 
   1   1   7      324.51      267.41      7.96 o 
   2   1   7     4323.52     4123.09     39.35 o 
   3   1   7     2995.69     3035.81     26.27 o 
   4   1   7      113.40      115.04      7.34 o 
   5   1   7        3.33        5.18      4.14 o 
   6   1   7      332.35      328.76     11.59 o 
   7   1   7        0.65        0.00      4.85 o 
   8   1   7        0.70        0.00      5.23 o 
   9   1   7      217.77      196.55     10.99 o 
  10   1   7       12.49       18.47      6.46 o 
  11   1   7       24.78       20.45      8.75 o 
  12   1   7        1.26        0.00      8.23 o 
  13   1   7       40.96       42.56     11.85 o 
 -16   2   7       34.60       46.56      8.99 o 
 -15   2   7        3.69        0.00      6.44 o 
 -14   2   7        8.25        3.88      6.53 o 
 -13   2   7       37.16       27.85      6.68 o 
 -12   2   7      400.50      303.49     14.37 o 
 -11   2   7       79.43       89.55      6.62 o 
 -10   2   7        6.28        6.85      3.81 o 
  -9   2   7       26.21       18.13      3.51 o 
  -8   2   7      864.49      813.12     10.49 o 
  -7   2   7     1087.33     1105.74     15.90 o 
  -6   2   7      138.25      171.08      8.06 o 
  -4   2   7      176.76      148.49      5.23 o 
  -3   2   7      894.71      895.88     34.81 o 
  -2   2   7      345.65      400.84      8.22 o 
  -1   2   7       54.35       72.01      5.73 o 
   0   2   7      659.64      632.37      9.99 o 
   1   2   7     5660.27     5868.49     29.27 o 
   2   2   7     1321.07     1418.34     33.30 o 
   3   2   7        2.23        2.04      2.80 o 
   4   2   7       16.45       13.79      3.19 o 
   5   2   7      464.49      442.51     11.98 o 
   6   2   7       65.74       74.07      8.46 o 
   7   2   7       79.01       81.89      8.08 o 
   8   2   7      273.46      293.38     15.26 o 
   9   2   7       42.41       37.49     11.33 o 
  10   2   7       71.45       54.70      8.34 o 
  11   2   7        0.34        0.00      6.81 o 
  12   2   7       71.66      104.51     10.17 o 
  13   2   7       11.04        0.01      7.91 o 
 -16   3   7       10.30        7.52      7.33 o 
 -15   3   7        8.84        1.75      5.89 o 
 -14   3   7      152.30      144.87     17.93 o 
 -13   3   7       83.24       72.74      8.82 o 
 -12   3   7       15.56       14.99      6.06 o 
 -11   3   7      176.79      189.06      8.28 o 
 -10   3   7      165.46      158.43      7.63 o 
  -9   3   7       99.32       96.20      5.47 o 
  -8   3   7      213.84      225.78      6.47 o 
  -7   3   7        3.39        0.00      2.31 o 
  -6   3   7      837.56      908.48     13.85 o 
  -5   3   7       40.22       52.74      4.07 o 
  -4   3   7       37.42       64.04      4.24 o 
  -3   3   7       50.70       53.09      5.16 o 
  -2   3   7      297.17      225.95     18.94 o 
  -1   3   7      674.71      832.75     17.35 o 
   0   3   7      141.15      213.23      5.71 o 
   1   3   7     1859.99     1881.60     17.38 o 
   2   3   7     6562.45     6698.46     43.75 o 
   3   3   7      188.29      220.04      6.71 o 
   4   3   7        8.33       10.03      3.34 o 
   5   3   7      107.89      102.29      6.52 o 
   6   3   7       15.72       11.51      5.03 o 
   7   3   7      270.61      253.20     11.11 o 
   8   3   7       13.77       19.19      6.37 o 
   9   3   7       10.44        0.00      5.71 o 
  10   3   7       31.90       22.19      9.20 o 
  11   3   7       28.92       22.59      6.89 o 
  12   3   7        3.73        3.53      6.33 o 
 -16   4   7        9.83       17.85      7.48 o 
 -15   4   7       14.16       13.07      6.71 o 
 -14   4   7       28.72       23.22      7.12 o 
 -13   4   7      110.60      140.42     10.21 o 
 -12   4   7        2.17        4.00      5.40 o 
 -11   4   7       79.56       94.43      7.00 o 
 -10   4   7      231.01      258.15      7.73 o 
  -9   4   7       36.58       35.10      3.99 o 
  -8   4   7        0.43        6.17      2.72 o 
  -7   4   7      602.82      567.46      8.69 o 
  -6   4   7      124.18      142.68      6.67 o 
  -5   4   7      195.79      150.39      5.93 o 
  -4   4   7      103.95      111.00      5.74 o 
  -3   4   7     1531.48     1504.95     29.62 o 
  -2   4   7       13.37       27.16      2.99 o 
  -1   4   7     5103.30     5319.36     72.51 o 
   0   4   7      184.28      199.04      5.78 o 
   1   4   7     1269.22     1274.18     12.91 o 
   2   4   7      121.79      132.74      5.95 o 
   3   4   7       86.34       76.88      6.47 o 
   4   4   7      352.27      357.71      8.69 o 
   5   4   7     1414.61     1342.35     19.58 o 
   6   4   7      370.02      388.69     10.52 o 
   7   4   7      512.64      510.37     14.36 o 
   8   4   7        1.34        0.00      5.11 o 
   9   4   7       26.39       41.40      6.90 o 
  10   4   7        3.30        0.00      5.54 o 
  11   4   7       91.64       99.52      9.94 o 
  12   4   7        0.18        0.65      5.86 o 
 -15   5   7        6.87        4.19      7.63 o 
 -14   5   7       27.14       17.42      6.77 o 
 -13   5   7        5.32        0.00      5.47 o 
 -12   5   7       78.38       78.07      8.32 o 
 -11   5   7      167.52      154.34      8.23 o 
 -10   5   7       73.31       59.05      5.15 o 
  -9   5   7      437.47      431.05     10.89 o 
  -8   5   7      124.54      145.22      5.91 o 
  -7   5   7      422.69      421.09     11.12 o 
  -6   5   7      109.86       91.06      5.41 o 
  -5   5   7      363.63      272.46      7.29 o 
  -4   5   7      910.89     1001.59     15.89 o 
  -3   5   7      819.64      835.72     16.10 o 
  -2   5   7       18.78       11.16      2.40 o 
  -1   5   7      946.91     1066.62     11.63 o 
   0   5   7     1062.69     1012.58     23.35 o 
   1   5   7        1.51        0.00      2.51 o 
   2   5   7     1897.27     1905.51     16.82 o 
   3   5   7        4.84        4.95      3.74 o 
   4   5   7        3.06        2.70      3.25 o 
   5   5   7      131.98      134.91      6.99 o 
   6   5   7      519.09      582.30     12.73 o 
   7   5   7       51.77       57.71      5.95 o 
   8   5   7       26.73       16.31      6.13 o 
   9   5   7        8.50        0.76      5.53 o 
  10   5   7       22.77       19.46      6.47 o 
  11   5   7       46.25       51.71      7.98 o 
  12   5   7        7.68        4.66      6.35 o 
 -15   6   7        3.47        0.00      6.17 o 
 -14   6   7        3.77       12.52      6.44 o 
 -13   6   7        5.00        0.00      5.64 o 
 -12   6   7       36.10       39.09      6.91 o 
 -11   6   7      189.73      184.94      8.89 o 
 -10   6   7       63.13       70.47      5.54 o 
  -9   6   7     1053.59     1019.57     26.57 o 
  -8   6   7      102.03      105.26      5.51 o 
  -7   6   7        3.60        0.70      2.44 o 
  -6   6   7        1.43        3.36      3.06 o 
  -5   6   7       27.34       38.49      3.91 o 
  -4   6   7      331.04      349.02      7.91 o 
  -3   6   7      782.12      768.07     12.35 o 
  -2   6   7      196.88      231.92      5.52 o 
  -1   6   7     1294.44     1461.35     27.88 o 
   0   6   7     2079.04     2209.01     40.22 o 
   1   6   7       75.29       83.75      5.09 o 
   2   6   7      180.89      206.16      6.85 o 
   3   6   7      371.87      358.98      8.57 o 
   4   6   7      445.89      460.13      9.30 o 
   5   6   7       94.62      105.13      6.61 o 
   6   6   7        2.42        0.64      3.80 o 
   7   6   7       47.35       49.68      5.84 o 
   8   6   7      235.68      218.82     13.73 o 
   9   6   7       10.99        7.23      6.80 o 
  10   6   7       13.14       17.61      6.33 o 
  11   6   7        4.02        3.52      6.27 o 
  12   6   7       74.36      103.67     10.38 o 
 -15   7   7        6.00        8.09      6.49 o 
 -14   7   7        0.51        0.00      5.56 o 
 -13   7   7        0.34        0.00      5.13 o 
 -12   7   7        0.39        0.09      5.67 o 
 -11   7   7      115.73      121.78      6.99 o 
 -10   7   7      535.83      559.65     11.18 o 
  -9   7   7       16.95        6.24      3.70 o 
  -8   7   7      199.54      163.84      8.70 o 
  -7   7   7      377.75      342.79      9.02 o 
  -6   7   7      407.60      381.48     11.29 o 
  -5   7   7        5.90        1.86      2.78 o 
  -4   7   7        0.48        1.73      2.47 o 
  -3   7   7      283.28      228.41      9.26 o 
  -2   7   7      904.14      948.45     18.80 o 
  -1   7   7     1289.03     1355.83     31.58 o 
   0   7   7        3.57        0.00      2.52 o 
   1   7   7      602.39      607.17      9.70 o 
   2   7   7       14.00       20.00      3.24 o 
   3   7   7        2.63        3.03      3.11 o 
   4   7   7      219.08      217.21      7.03 o 
   5   7   7      360.80      375.79     12.34 o 
   6   7   7        6.98        1.60      4.35 o 
   7   7   7      132.26      156.89      8.11 o 
   8   7   7        4.58        3.62      5.45 o 
   9   7   7       14.17       12.39      7.33 o 
  10   7   7       85.07       82.49     11.00 o 
  11   7   7        8.89        9.40      8.19 o 
 -14   8   7       10.67        7.75      6.09 o 
 -13   8   7       15.83       10.15      6.32 o 
 -12   8   7       94.11       91.38      7.80 o 
 -11   8   7       32.81       25.24      4.81 o 
 -10   8   7      140.94      147.45      8.19 o 
  -9   8   7      758.15      733.97     16.69 o 
  -8   8   7        6.70        2.36      3.22 o 
  -7   8   7      834.69      864.89     13.61 o 
  -6   8   7      371.13      378.22     12.44 o 
  -5   8   7      896.14      885.97     17.28 o 
  -4   8   7      219.18      188.14      6.54 o 
  -3   8   7        2.17        1.68      4.41 o 
  -2   8   7      181.17      199.91      6.54 o 
  -1   8   7        0.05        1.95      2.43 o 
   0   8   7        8.21        1.01      2.37 o 
   1   8   7        3.55        4.59      2.70 o 
   2   8   7        0.35        1.12      2.85 o 
   3   8   7      628.84      671.22     12.14 o 
   4   8   7      585.01      540.70     11.45 o 
   5   8   7       11.06       10.71      5.11 o 
   6   8   7       41.44       33.62      7.22 o 
   7   8   7       21.53       30.18      6.29 o 
   8   8   7       40.67       29.39      9.86 o 
   9   8   7       24.99       18.40     10.23 o 
  10   8   7       15.04       19.17      8.12 o 
  11   8   7        5.94        9.75      8.95 o 
 -14   9   7        3.90        1.91      8.36 o 
 -13   9   7        2.69        3.75      5.73 o 
 -12   9   7       10.52        1.88      4.86 o 
 -11   9   7       79.11       66.31      5.86 o 
 -10   9   7       14.70       10.48      3.87 o 
  -9   9   7        4.61        0.00      3.54 o 
  -8   9   7       31.56       25.61      3.71 o 
  -7   9   7      226.19      230.77      9.02 o 
  -6   9   7      249.40      288.87     17.07 o 
  -5   9   7      278.30      278.74      9.69 o 
  -4   9   7      233.84      235.04      9.20 o 
  -3   9   7      118.25      137.60      7.63 o 
  -2   9   7      676.92      740.90     14.49 o 
  -1   9   7       82.70       86.87      5.71 o 
   0   9   7       19.60       17.17      3.77 o 
   1   9   7      163.99      164.93      7.24 o 
   2   9   7       44.21       64.85      5.63 o 
   3   9   7      193.55      217.10      8.31 o 
   4   9   7      145.26      152.28     13.75 o 
   5   9   7       73.88       93.45      8.30 o 
   6   9   7       74.79       69.68      7.53 o 
   7   9   7       89.23       86.58      8.50 o 
   8   9   7        9.58        3.57      5.88 o 
   9   9   7       10.39       12.30     13.69 o 
  10   9   7        9.89       13.16     14.49 o 
  11   9   7       53.01       70.99     11.84 o 
 -13  10   7        8.13        2.54      9.37 o 
 -12  10   7        5.14        0.00      6.70 o 
 -11  10   7       36.20       35.77      6.18 o 
 -10  10   7       37.75       32.82      5.96 o 
  -9  10   7        8.33        2.32      4.29 o 
  -8  10   7      300.61      285.29     11.15 o 
  -7  10   7       12.83       27.23      5.42 o 
  -6  10   7      139.37      132.03      7.77 o 
  -5  10   7       37.77       44.88      6.06 o 
  -4  10   7      184.78      156.92      8.35 o 
  -3  10   7       17.81       11.87      5.36 o 
  -2  10   7       38.05       26.94      5.37 o 
  -1  10   7       60.69       65.68      5.39 o 
   0  10   7       86.16       90.49      6.13 o 
   1  10   7      288.39      316.13      9.43 o 
   2  10   7      225.47      231.40      8.83 o 
   3  10   7        9.21        6.55      4.35 o 
   4  10   7        0.97        0.00      4.18 o 
   5  10   7       42.32       48.00      7.04 o 
   6  10   7       50.91       55.34      7.37 o 
   7  10   7        4.26        4.87      5.76 o 
   8  10   7        2.34        0.00      5.55 o 
   9  10   7       68.64       82.04     12.10 o 
  10  10   7        6.09        2.48      8.22 o 
 -12  11   7        0.48        1.00      7.36 o 
 -11  11   7        7.28        6.36      6.66 o 
 -10  11   7       88.83       98.40      8.28 o 
  -9  11   7      150.17      154.66     10.24 o 
  -8  11   7       98.60       94.85      6.36 o 
  -7  11   7       73.66       65.91      9.47 o 
  -6  11   7      165.63      145.12     11.37 o 
  -5  11   7       64.94       57.43      6.62 o 
  -4  11   7       11.40       12.37      6.18 o 
  -3  11   7      186.53      180.94      9.22 o 
  -2  11   7        0.24        3.66      4.78 o 
  -1  11   7        1.62        0.00      4.86 o 
   0  11   7      561.51      552.94     18.16 o 
   1  11   7        0.41        5.32      4.08 o 
   2  11   7        2.94        5.63      4.43 o 
   3  11   7      399.27      377.99     11.02 o 
   4  11   7        1.03        0.00      4.27 o 
   5  11   7       67.22       52.26      7.52 o 
   6  11   7      104.52      124.74      9.96 o 
   7  11   7       27.30       19.67      6.90 o 
   8  11   7        6.96        1.43      6.29 o 
   9  11   7        8.62        8.73      7.85 o 
 -12  12   7       25.46       29.37      9.09 o 
 -11  12   7       70.84       67.05     10.29 o 
 -10  12   7        2.68        0.90      6.50 o 
  -9  12   7      300.15      282.11     15.51 o 
  -8  12   7       34.09       48.16     10.95 o 
  -7  12   7        0.96        8.67      7.08 o 
  -6  12   7       91.50      114.05     10.92 o 
  -5  12   7       15.56        0.00      6.54 o 
  -4  12   7        2.43        4.90      7.40 o 
  -3  12   7      679.65      720.88     21.55 o 
  -2  12   7      114.89      113.76     11.39 o 
  -1  12   7       67.17       73.96     10.73 o 
   0  12   7        0.79        0.01      4.18 o 
   1  12   7      165.36      199.27     11.83 o 
   2  12   7       81.22       74.17      6.68 o 
   3  12   7      232.20      266.48     12.52 o 
   4  12   7       36.12       32.84      6.73 o 
   5  12   7        0.00        2.83      5.79 o 
   6  12   7        9.51       14.06      6.38 o 
   7  12   7        0.42        0.00      5.57 o 
   8  12   7        5.87        0.46      6.50 o 
   9  12   7        1.82        2.96      8.64 o 
 -11  13   7       29.40       22.41      8.60 o 
 -10  13   7       26.15       14.33      8.40 o 
  -9  13   7       15.23       23.66     17.84 o 
  -8  13   7        1.77        0.00      6.87 o 
  -7  13   7      204.99      196.32     13.77 o 
  -6  13   7      120.64       99.73     11.76 o 
  -5  13   7        0.25        0.00      5.84 o 
  -4  13   7        0.43        0.75      6.74 o 
  -3  13   7       45.39       45.39      9.54 o 
  -2  13   7      198.34      207.06     17.72 o 
  -1  13   7       12.70        8.70      7.92 o 
   0  13   7        5.24        3.96      4.95 o 
   1  13   7        1.47        0.00      4.63 o 
   2  13   7       62.35       53.84      7.41 o 
   3  13   7        7.55        5.42      5.43 o 
   4  13   7        8.35        5.06      6.66 o 
   5  13   7        4.02        0.00      6.70 o 
   6  13   7        2.09        7.48      7.74 o 
   7  13   7        5.75        2.22      7.45 o 
   8  13   7        6.71        6.79     13.03 o 
 -10  14   7        0.01        2.76      8.05 o 
  -9  14   7        3.12        1.64      7.55 o 
  -8  14   7        4.13        3.22     13.96 o 
  -7  14   7        9.91        5.35      9.15 o 
  -6  14   7       10.68       11.00      8.10 o 
  -5  14   7       25.68        8.91      7.26 o 
  -4  14   7       49.30       45.36      9.91 o 
  -3  14   7       37.29       41.98      9.38 o 
  -2  14   7       18.02        0.00      6.48 o 
  -1  14   7       32.48       28.42      8.59 o 
   0  14   7       61.70       79.66     12.98 o 
   1  14   7       40.41       41.35      9.67 o 
   2  14   7        9.09       10.92      5.76 o 
   3  14   7        9.29       10.88      6.30 o 
   4  14   7       53.66       84.65     10.72 o 
   5  14   7      146.51      172.83     13.54 o 
   6  14   7        1.71        0.01      7.29 o 
   7  14   7        6.85        0.00      7.89 o 
  -9  15   7        8.84        3.48      7.95 o 
  -8  15   7      124.73       92.03     19.69 o 
  -7  15   7        3.46        0.01      7.69 o 
  -6  15   7        6.44        0.00      7.47 o 
  -5  15   7       32.26       27.89     13.62 o 
  -4  15   7        3.89        5.74      7.37 o 
  -3  15   7       21.71        8.70      7.80 o 
  -2  15   7       59.83       66.63     14.28 o 
  -1  15   7        1.02        0.00      6.96 o 
   0  15   7        9.07       10.55      5.91 o 
   1  15   7        2.98        0.00      9.09 o 
   2  15   7       17.17       19.49      6.49 o 
   3  15   7       47.80       54.59      8.19 o 
   4  15   7        8.51       11.67      7.37 o 
   5  15   7        6.01        0.13      7.50 o 
   6  15   7        1.67        0.00     10.60 o 
  -7  16   7       15.81       12.45      9.18 o 
  -6  16   7        0.10        0.00      8.16 o 
  -5  16   7        0.57        0.00      7.41 o 
  -4  16   7        0.00        0.00      7.30 o 
  -3  16   7        0.02        0.00      7.01 o 
  -2  16   7        4.78        4.76      8.02 o 
  -1  16   7        9.39        7.19      8.14 o 
   0  16   7       78.11       77.07      9.07 o 
   1  16   7       20.79       45.82      8.17 o 
   2  16   7        5.22        0.77      6.19 o 
   3  16   7       99.59      114.32     13.58 o 
   4  16   7       22.12       15.62      8.66 o 
  -5  17   7       41.64       26.39     10.20 o 
  -4  17   7        2.28        6.28      9.02 o 
  -3  17   7        1.74        0.00      8.97 o 
  -2  17   7        1.80        9.10      8.83 o 
  -1  17   7       45.42       26.16     10.80 o 
   0  17   7        2.82        4.11      6.82 o 
   1  17   7        2.08        0.00      5.90 o 
   2  17   7       21.38       12.62      8.75 o 
 -16   0   8        0.01        0.00      8.60 o 
 -14   0   8        8.02        2.22      8.81 o 
 -12   0   8      316.88      353.39     18.50 o 
 -10   0   8       19.25       37.58      6.25 o 
  -8   0   8      146.02      163.95     12.93 o 
  -6   0   8      448.46      352.15     10.89 o 
  -4   0   8      850.90      752.67     46.01 o 
  -2   0   8      779.15     1161.13     24.38 o 
   0   0   8      303.49      310.86      9.87 o 
   2   0   8     1172.59     1254.78     29.29 o 
   4   0   8     1794.91     1928.77     27.72 o 
   6   0   8       11.23       16.15     10.65 o 
   8   0   8      365.60      414.67     26.81 o 
  10   0   8       24.90       32.76     13.25 o 
  12   0   8       56.68       52.32     15.33 o 
 -16   1   8       25.01       23.54      7.55 o 
 -15   1   8       44.38       50.91     21.72 o 
 -14   1   8       74.65       77.70     10.82 o 
 -13   1   8       82.67       61.38      8.74 o 
 -12   1   8      494.22      477.25     28.98 o 
 -11   1   8      154.06      149.21      7.91 o 
 -10   1   8      251.66      282.63      9.12 o 
  -9   1   8      123.95      153.20      7.22 o 
  -8   1   8      672.39      768.86     24.44 o 
  -7   1   8      971.00      957.80     11.78 o 
  -6   1   8     3766.58     3965.27     30.21 o 
  -5   1   8      433.18      515.72      9.34 o 
  -4   1   8      153.85      139.15      5.08 o 
  -3   1   8     1342.37     1602.49     24.14 o 
  -2   1   8     2365.13     2507.10     20.26 o 
  -1   1   8     2801.50     2951.78     21.64 o 
   0   1   8     1528.19     1714.46     21.33 o 
   1   1   8       24.23       20.79      3.06 o 
   2   1   8      157.26      167.08      6.06 o 
   3   1   8      135.32      126.17      7.42 o 
   4   1   8      131.67      148.72     12.72 o 
   5   1   8      706.46      723.87     15.32 o 
   6   1   8        0.66        0.00      5.03 o 
   7   1   8       27.61       16.85      6.08 o 
   8   1   8       24.21       21.15      9.83 o 
   9   1   8       23.84       24.32      6.57 o 
  10   1   8      157.80      174.11     15.00 o 
  11   1   8        1.72        0.00      7.90 o 
  12   1   8        1.85        6.81      8.42 o 
 -16   2   8        0.59        6.41      6.91 o 
 -15   2   8        5.51        0.00      6.24 o 
 -14   2   8        3.77        3.92      6.45 o 
 -13   2   8       49.11       58.09      8.56 o 
 -12   2   8       65.14       55.84      7.95 o 
 -11   2   8       59.27       54.49      5.70 o 
 -10   2   8       26.57       15.85      4.27 o 
  -9   2   8      601.97      578.44     13.98 o 
  -8   2   8      148.07      216.09      7.82 o 
  -7   2   8     1605.64     1654.92     67.48 o 
  -6   2   8        0.90        0.31      2.05 o 
  -5   2   8       40.29       60.51      8.08 o 
  -4   2   8      208.94      130.24      5.65 o 
  -3   2   8     3883.09     3781.44     36.09 o 
  -2   2   8      647.30      593.82     13.15 o 
  -1   2   8      444.17      506.41      7.78 o 
   0   2   8      519.18      503.76      8.22 o 
   1   2   8     2471.06     2592.31     67.51 o 
   2   2   8       50.78       39.79      3.84 o 
   3   2   8     4103.78     4058.13     32.39 o 
   4   2   8      182.78      181.88      8.81 o 
   5   2   8      270.78      279.36     10.70 o 
   6   2   8        0.32        0.00      4.82 o 
   7   2   8        1.04        0.00      5.96 o 
   8   2   8       11.87        0.95      5.25 o 
   9   2   8      178.04      192.95     11.10 o 
  10   2   8       11.23        8.54      6.37 o 
  11   2   8       42.84       49.25      8.34 o 
  12   2   8        0.69        0.00      7.36 o 
 -16   3   8        6.40        0.00      9.31 o 
 -15   3   8       34.01       42.69      8.59 o 
 -14   3   8       13.65        8.47      7.63 o 
 -13   3   8        9.23        4.53      5.51 o 
 -12   3   8       17.59       16.59      6.25 o 
 -11   3   8       57.73       53.56      5.86 o 
 -10   3   8      100.08       78.47      8.38 o 
  -9   3   8      331.10      355.49      9.67 o 
  -8   3   8      119.28       98.11      6.16 o 
  -7   3   8     1886.28     1983.50     25.25 o 
  -6   3   8        9.03        7.41      2.22 o 
  -5   3   8      578.64      592.98     21.54 o 
  -4   3   8       54.96       72.47      4.63 o 
  -3   3   8      561.69      541.32     26.45 o 
  -2   3   8      108.49       98.71      5.16 o 
  -1   3   8      265.67      237.62      5.90 o 
   0   3   8      491.33      657.02      9.49 o 
   1   3   8      721.49      749.96     12.63 o 
   2   3   8     1430.95     1449.99     14.76 o 
   3   3   8       86.89      113.78      5.96 o 
   4   3   8      837.06      824.51     12.14 o 
   5   3   8      230.36      214.46      9.80 o 
   6   3   8     2019.54     2146.05     27.93 o 
   7   3   8       49.55       39.96      7.07 o 
   8   3   8        2.13        9.64      6.05 o 
   9   3   8       75.80       95.00     18.95 o 
  10   3   8       68.29       66.49      8.70 o 
  11   3   8       40.53       48.25      8.47 o 
  12   3   8       39.77       43.04      8.83 o 
 -16   4   8        4.02        0.00      6.91 o 
 -15   4   8        7.78        9.61      6.70 o 
 -14   4   8       28.99       32.45      7.83 o 
 -13   4   8       18.40       13.28      6.37 o 
 -12   4   8        0.30        0.00      4.92 o 
 -11   4   8       10.94        2.06      3.80 o 
 -10   4   8      217.30      189.41     10.38 o 
  -9   4   8      403.54      441.25     10.74 o 
  -8   4   8      731.94      648.23      9.99 o 
  -7   4   8       74.35       99.21      4.81 o 
  -6   4   8        8.13        1.99      3.42 o 
  -5   4   8      353.45      417.25     11.21 o 
  -4   4   8       16.48       10.37      3.17 o 
  -3   4   8      216.92      202.00      6.61 o 
  -2   4   8      414.82      343.77      6.60 o 
  -1   4   8       15.89       29.84      3.52 o 
   0   4   8      888.99      926.16     17.72 o 
   1   4   8      418.17      462.24      8.63 o 
   2   4   8     1294.54     1150.94     13.55 o 
   3   4   8      169.22      136.73      7.51 o 
   4   4   8      705.50      709.86     11.64 o 
   5   4   8      260.31      259.69     10.66 o 
   6   4   8      328.63      375.26     12.02 o 
   7   4   8      340.38      306.35     12.03 o 
   8   4   8        1.44        4.53      5.56 o 
   9   4   8       15.21       14.65      6.48 o 
  10   4   8       44.29       31.84      7.05 o 
  11   4   8        0.00        0.00      5.90 o 
  12   4   8      108.24      121.47     11.27 o 
 -15   5   8        0.55        0.00      6.13 o 
 -14   5   8       25.05       39.04      7.94 o 
 -13   5   8       38.34       61.80      8.47 o 
 -12   5   8       25.03       23.53      5.21 o 
 -11   5   8        4.27        2.00      5.18 o 
 -10   5   8        2.14        0.00      3.91 o 
  -9   5   8      407.00      363.32     10.97 o 
  -8   5   8       97.77       85.78      5.17 o 
  -7   5   8        0.57        0.72      2.44 o 
  -6   5   8      248.47      272.52      8.17 o 
  -5   5   8      257.85      222.73      8.55 o 
  -4   5   8        4.51        5.55      2.09 o 
  -3   5   8      395.89      426.41      7.09 o 
  -2   5   8     3903.11     4070.70     88.96 o 
  -1   5   8      227.17      214.83      8.24 o 
   0   5   8      510.22      477.28      8.55 o 
   1   5   8     1382.39     1400.96     14.46 o 
   2   5   8      542.58      564.98     10.02 o 
   3   5   8      741.54      755.18     11.75 o 
   4   5   8       76.76       94.01      5.92 o 
   5   5   8        1.49        4.37      4.85 o 
   6   5   8      577.97      648.52     23.07 o 
   7   5   8      116.67      120.61      7.54 o 
   8   5   8       67.28       56.83      7.60 o 
   9   5   8        0.00        0.00      5.44 o 
  10   5   8      170.71      188.61     11.67 o 
  11   5   8        3.65        3.85      6.66 o 
  12   5   8        0.00        0.00      6.41 o 
 -15   6   8        2.00        0.00      6.07 o 
 -14   6   8       19.67       13.40      6.69 o 
 -13   6   8        6.82        4.71     10.72 o 
 -12   6   8      102.81      107.53      7.99 o 
 -11   6   8      207.72      199.59      9.17 o 
 -10   6   8      805.77      843.91     18.47 o 
  -9   6   8       84.93       70.57      5.21 o 
  -8   6   8      273.85      248.17      7.91 o 
  -7   6   8       23.79       31.00      4.28 o 
  -6   6   8       11.11       20.65      3.72 o 
  -5   6   8     1267.44     1419.60     19.21 o 
  -4   6   8     1398.71     1350.00     27.39 o 
  -3   6   8        9.21        4.95      2.41 o 
  -2   6   8       39.86       30.84      3.20 o 
  -1   6   8     1053.27     1077.64     14.06 o 
   0   6   8      114.69      155.23      5.70 o 
   1   6   8      257.76      293.38      8.36 o 
   2   6   8      198.09      198.11      7.07 o 
   3   6   8     1386.19     1362.95     15.74 o 
   4   6   8       31.75       28.99      4.45 o 
   5   6   8      183.34      213.08      8.57 o 
   6   6   8        0.53        5.46      4.25 o 
   7   6   8      140.15      160.43      8.25 o 
   8   6   8        0.03        0.00      6.39 o 
   9   6   8      194.44      203.75     11.53 o 
  10   6   8        3.59        8.38      6.31 o 
  11   6   8        5.42        8.89      7.93 o 
 -15   7   8       34.58       38.78     13.07 o 
 -14   7   8        4.07        1.24      6.07 o 
 -13   7   8       14.32        9.89      6.06 o 
 -12   7   8        0.08        1.40      4.73 o 
 -11   7   8       39.04       62.19      8.76 o 
 -10   7   8       59.73       71.46      6.82 o 
  -9   7   8      295.45      296.92      8.39 o 
  -8   7   8      132.67       99.06      5.63 o 
  -7   7   8      356.36      361.45      9.52 o 
  -6   7   8       48.69       62.32      5.40 o 
  -5   7   8        3.87        0.26      2.85 o 
  -4   7   8       10.60       10.58      3.14 o 
  -3   7   8      941.36     1022.41     31.91 o 
  -2   7   8      207.62      220.30      8.27 o 
  -1   7   8        0.76        2.16      2.52 o 
   0   7   8      345.45      351.80      8.55 o 
   1   7   8      791.51      818.86     22.87 o 
   2   7   8      702.35      732.50     11.79 o 
   3   7   8       73.11       78.79      5.16 o 
   4   7   8        3.45        2.60      3.34 o 
   5   7   8      312.54      353.04     10.07 o 
   6   7   8      168.53      163.28      8.27 o 
   7   7   8        3.06        0.62      4.96 o 
   8   7   8        5.90        0.00      6.45 o 
   9   7   8        9.44       19.81      8.42 o 
  10   7   8        0.62       12.21     10.23 o 
  11   7   8      102.88      122.06     13.16 o 
 -14   8   8        0.67        2.70      6.00 o 
 -13   8   8        4.86        2.34      5.77 o 
 -12   8   8       11.14       18.87      5.68 o 
 -11   8   8        0.81        0.00      4.57 o 
 -10   8   8       52.52       56.68      5.41 o 
  -9   8   8      561.04      572.98     12.50 o 
  -8   8   8        1.41        1.78      3.30 o 
  -7   8   8      129.03      158.32      7.46 o 
  -6   8   8       28.66       29.49      4.50 o 
  -5   8   8       10.02       13.53      4.68 o 
  -4   8   8      131.73      120.48      8.68 o 
  -3   8   8      120.20      116.87      7.56 o 
  -2   8   8      124.94      131.85      9.22 o 
  -1   8   8       21.68       22.36      3.29 o 
   0   8   8     1046.67     1030.88     25.11 o 
   1   8   8        3.98        7.40      4.49 o 
   2   8   8       80.23       91.80      6.31 o 
   3   8   8      431.27      460.19     10.79 o 
   4   8   8       49.98       54.75      6.09 o 
   5   8   8      278.96      296.83     11.09 o 
   6   8   8       45.81       35.57      6.37 o 
   7   8   8       14.77       15.40      6.00 o 
   8   8   8       79.19       72.55     10.68 o 
   9   8   8       49.92       50.68     10.18 o 
  10   8   8        1.97        0.00      7.02 o 
  11   8   8        1.76        0.00      8.01 o 
 -14   9   8       26.41       49.68      8.63 o 
 -13   9   8        6.46        6.23      6.47 o 
 -12   9   8        8.13        9.48      5.37 o 
 -11   9   8        4.52        0.00      4.59 o 
 -10   9   8       46.29       43.34      5.08 o 
  -9   9   8       21.21       14.93      4.33 o 
  -8   9   8       15.08       13.19      4.53 o 
  -7   9   8       59.55       41.20      7.08 o 
  -6   9   8      771.34      764.75     18.48 o 
  -5   9   8       94.66      115.74      9.29 o 
  -4   9   8      288.92      307.86     13.48 o 
  -3   9   8        0.95        0.00      4.93 o 
  -2   9   8       56.68       69.86      6.09 o 
  -1   9   8       57.27       63.68      7.43 o 
   0   9   8      214.29      224.63      8.09 o 
   1   9   8       51.67       48.18      6.48 o 
   2   9   8      263.15      252.88      8.90 o 
   3   9   8       26.64       29.19      5.29 o 
   4   9   8      260.81      287.09      9.61 o 
   5   9   8       15.99        6.89      5.41 o 
   6   9   8        1.69        0.00      4.87 o 
   7   9   8       25.08       38.69      7.10 o 
   8   9   8        0.02        0.00      6.50 o 
   9   9   8       17.58        8.02      8.25 o 
  10   9   8       63.80       78.15     17.26 o 
 -13  10   8       12.63       28.29     10.15 o 
 -12  10   8        8.16        6.11      7.01 o 
 -11  10   8      120.12      139.76     11.15 o 
 -10  10   8       32.28       30.24      9.74 o 
  -9  10   8       64.39       89.41      7.44 o 
  -8  10   8       22.78       28.07      5.48 o 
  -7  10   8       48.34       46.92      8.66 o 
  -6  10   8       88.62       76.01      7.11 o 
  -5  10   8       99.04       92.10      7.49 o 
  -4  10   8      146.38      157.63      8.52 o 
  -3  10   8       72.05       65.84      7.01 o 
  -2  10   8        0.73        0.00      3.42 o 
  -1  10   8      153.19      157.76      7.29 o 
   0  10   8      225.19      225.39      8.51 o 
   1  10   8      630.03      605.57     17.01 o 
   2  10   8      146.94      146.00      7.88 o 
   3  10   8        1.45        0.00      4.16 o 
   4  10   8      127.42      137.20      9.29 o 
   5  10   8       76.90       71.23      7.82 o 
   6  10   8       23.80       32.99      7.01 o 
   7  10   8       51.75       53.73      7.75 o 
   8  10   8       39.99       38.49     10.17 o 
   9  10   8       22.01       19.82      9.37 o 
  10  10   8        3.18        1.27      8.74 o 
 -12  11   8       31.58       25.64     13.34 o 
 -11  11   8       72.83       84.33     14.94 o 
 -10  11   8       79.64       86.03     12.62 o 
  -9  11   8        9.36       12.47      6.77 o 
  -8  11   8        1.98        0.74      4.81 o 
  -7  11   8      213.22      183.96     12.58 o 
  -6  11   8       38.03       37.36      6.01 o 
  -5  11   8      187.02      162.78      9.89 o 
  -4  11   8      385.95      315.32     12.48 o 
  -3  11   8      323.78      295.85     11.05 o 
  -2  11   8        6.32        6.05      4.00 o 
  -1  11   8      212.82      186.11      8.21 o 
   0  11   8       90.34      106.69     10.50 o 
   1  11   8      119.89      132.30      7.70 o 
   2  11   8       84.64      121.06      8.55 o 
   3  11   8       74.27       69.38      6.76 o 
   4  11   8       48.59       48.34      7.22 o 
   5  11   8        1.39        0.00      5.03 o 
   6  11   8        0.14        0.00      5.44 o 
   7  11   8        0.29        0.00      6.08 o 
   8  11   8        0.29        0.00      6.14 o 
   9  11   8        0.39        0.00      8.27 o 
 -12  12   8        4.97        0.51     13.23 o 
 -11  12   8        0.00        3.98      7.36 o 
 -10  12   8        8.40        3.53      7.27 o 
  -9  12   8       70.98       86.37     10.35 o 
  -8  12   8      170.39      130.69     11.79 o 
  -7  12   8      162.26      132.73     20.98 o 
  -6  12   8      127.38      117.98     12.01 o 
  -5  12   8      276.58      262.86     14.84 o 
  -4  12   8      297.22      281.89     15.37 o 
  -3  12   8       66.33       74.36     11.02 o 
  -2  12   8        0.46        3.57      7.18 o 
  -1  12   8        2.19        4.29      4.32 o 
   0  12   8       13.70        5.46      4.27 o 
   1  12   8      402.17      419.52     15.75 o 
   2  12   8       34.35       48.14      6.25 o 
   3  12   8       61.04       62.37      6.61 o 
   4  12   8       10.44        9.55      6.03 o 
   5  12   8        0.00        0.00      5.44 o 
   6  12   8       76.90       81.15      9.01 o 
   7  12   8        0.63        1.40      6.55 o 
   8  12   8        2.40        2.01      7.05 o 
 -11  13   8        0.02        0.00      7.00 o 
 -10  13   8       95.13      107.99     12.18 o 
  -9  13   8       15.52       16.00      7.85 o 
  -8  13   8      127.57      121.17     11.99 o 
  -7  13   8       43.64       46.35      9.84 o 
  -6  13   8        2.92        3.53      6.92 o 
  -5  13   8        0.02        0.00      6.38 o 
  -4  13   8        2.06        0.00      7.09 o 
  -3  13   8        0.31        0.00      6.95 o 
  -2  13   8        7.21        0.00      6.89 o 
  -1  13   8       51.27       60.36      7.55 o 
   0  13   8       27.88       19.27      9.21 o 
   1  13   8        9.69        4.24      5.46 o 
   2  13   8      203.90      212.68     11.07 o 
   3  13   8       20.11       28.15      6.68 o 
   4  13   8        0.02        0.00      6.81 o 
   5  13   8        0.00        0.00      6.43 o 
   6  13   8       19.91       25.71      7.31 o 
   7  13   8        0.62        0.00      6.39 o 
 -10  14   8       39.53       37.43     12.52 o 
  -9  14   8       46.41       41.53      9.52 o 
  -8  14   8       16.40       16.28     10.60 o 
  -7  14   8        0.80        0.00      7.41 o 
  -6  14   8       26.44       15.19      8.66 o 
  -5  14   8       39.49       49.86     10.07 o 
  -4  14   8      199.57      191.56     14.39 o 
  -3  14   8       34.19       23.12      9.09 o 
  -2  14   8        1.71        0.00      7.00 o 
  -1  14   8        0.81        4.21      5.37 o 
   0  14   8      142.61      133.59      9.77 o 
   1  14   8        0.17        2.55      5.33 o 
   2  14   8       11.17       10.96      6.09 o 
   3  14   8       95.15      112.61     10.20 o 
   4  14   8        0.01        2.16      7.11 o 
   5  14   8        7.05        8.57      7.26 o 
   6  14   8        0.37        0.00      7.87 o 
  -9  15   8        0.51        0.00      7.91 o 
  -8  15   8        2.52        0.00     13.91 o 
  -7  15   8       14.27       30.43      9.79 o 
  -6  15   8        3.74        1.07      9.18 o 
  -5  15   8        3.69        0.00      7.12 o 
  -4  15   8       28.30       11.64     10.71 o 
  -3  15   8       20.49       34.14      9.43 o 
  -2  15   8        3.41        0.00      8.05 o 
  -1  15   8        2.03        9.95      6.10 o 
   0  15   8        0.88        0.00      5.51 o 
   1  15   8       47.35       47.90      7.80 o 
   2  15   8        1.10        0.00      5.84 o 
   3  15   8       54.09       77.54     11.21 o 
   4  15   8       13.45       18.90      8.49 o 
   5  15   8       70.61       75.59     11.44 o 
  -7  16   8       25.50       21.50     14.53 o 
  -6  16   8       82.88       71.19     11.70 o 
  -5  16   8       27.18       28.21     10.44 o 
  -4  16   8       14.00        0.28      8.01 o 
  -3  16   8        3.90        0.00      8.14 o 
  -2  16   8        5.38        1.15      8.46 o 
  -1  16   8        9.92       19.69      6.68 o 
   0  16   8        0.92        0.00      5.68 o 
   1  16   8        7.87        5.16      6.11 o 
   2  16   8       40.86       39.63      8.18 o 
   3  16   8        0.06        1.32      7.57 o 
  -4  17   8        7.90        6.22      9.20 o 
  -3  17   8        9.20       17.97      9.57 o 
  -2  17   8        1.42        0.78      7.24 o 
  -1  17   8       39.85       43.37     11.93 o 
   0  17   8        1.65        0.00      7.43 o 
 -15   0   9      102.82       92.29     15.13 o 
 -13   0   9      821.39      853.78     29.04 o 
 -11   0   9      240.09      267.00     14.82 o 
  -9   0   9      627.99      657.16     15.38 o 
  -7   0   9       32.74       13.26      4.65 o 
  -5   0   9       79.44       57.61      5.42 o 
  -3   0   9       19.22       21.37      4.09 o 
  -1   0   9      708.09      983.36     44.04 o 
   1   0   9       49.51       71.49      9.58 o 
   3   0   9      125.92      113.92     13.25 o 
   5   0   9       57.02       43.96     11.51 o 
   7   0   9       43.57       44.62     14.04 o 
   9   0   9       30.48       50.70     15.48 o 
  11   0   9       92.59       78.28     17.66 o 
 -16   1   9       53.98       51.43      9.31 o 
 -15   1   9       44.99       52.80     13.86 o 
 -14   1   9        2.52        3.18      6.32 o 
 -13   1   9        3.17        6.63      6.71 o 
 -12   1   9      147.51      155.39     10.37 o 
 -11   1   9      326.40      431.10     11.66 o 
 -10   1   9      132.48      142.18      9.28 o 
  -9   1   9      270.32      253.99      8.78 o 
  -8   1   9      156.72      149.09     11.42 o 
  -7   1   9     1653.31     1663.58     27.93 o 
  -6   1   9      119.98      151.00      6.11 o 
  -5   1   9      172.75      179.58      5.95 o 
  -4   1   9     1030.10     1107.24     19.71 o 
  -3   1   9      741.06      788.72     11.81 o 
  -2   1   9      520.11      707.74     11.36 o 
  -1   1   9      110.35      216.27      7.06 o 
   0   1   9       61.81       82.68      4.57 o 
   1   1   9      971.02      985.50     23.55 o 
   2   1   9       32.95       36.16      5.21 o 
   3   1   9       10.16        5.75      3.85 o 
   4   1   9      385.58      375.04     11.68 o 
   5   1   9      109.43       80.20      7.34 o 
   6   1   9       36.86       31.91      6.57 o 
   7   1   9       10.65        0.30      5.37 o 
   8   1   9        0.05        0.00      5.57 o 
   9   1   9       12.34       19.50      9.35 o 
  10   1   9       48.40       64.55     11.84 o 
  11   1   9        1.19        0.00      8.23 o 
  12   1   9        3.74       13.53     10.20 o 
 -16   2   9        0.69        0.00      7.68 o 
 -15   2   9        0.79        3.49      6.80 o 
 -14   2   9      270.00      253.63     12.95 o 
 -13   2   9        0.69        0.00      6.04 o 
 -12   2   9        0.05        3.34      5.10 o 
 -11   2   9      172.79      154.50      8.27 o 
 -10   2   9      216.05      259.10      9.21 o 
  -9   2   9      112.72      121.14     10.02 o 
  -8   2   9     2032.15     2230.85     36.56 o 
  -7   2   9       20.66       21.70      4.19 o 
  -6   2   9     2953.51     2727.59     82.77 o 
  -5   2   9      520.30      525.04     10.10 o 
  -4   2   9      844.03     1074.05     22.93 o 
  -3   2   9      631.59      632.54     15.50 o 
  -2   2   9      294.06      331.80      7.49 o 
  -1   2   9       59.83       76.60      4.22 o 
   0   2   9       23.51       22.59      3.21 o 
   1   2   9       93.76      130.64      6.22 o 
   2   2   9       98.67      104.27      5.65 o 
   3   2   9     1125.86     1138.68     14.20 o 
   4   2   9      779.63      758.55     15.44 o 
   5   2   9      680.82      683.18     15.63 o 
   6   2   9      442.41      415.68     13.63 o 
   7   2   9        3.22        6.49      5.43 o 
   8   2   9       13.40       14.78      6.03 o 
   9   2   9        7.77       12.76      6.34 o 
  10   2   9       71.68       77.17      9.22 o 
  11   2   9        0.34        0.00      9.07 o 
  12   2   9       49.65       51.29     12.04 o 
 -16   3   9       30.96       32.30      8.54 o 
 -15   3   9        8.69        9.76      7.01 o 
 -14   3   9        8.10        0.74      6.01 o 
 -13   3   9      116.33      126.47      9.78 o 
 -12   3   9        0.12        0.00      4.25 o 
 -11   3   9      214.21      254.61      9.51 o 
 -10   3   9      114.49      109.03      7.29 o 
  -9   3   9        0.20        0.00      3.47 o 
  -8   3   9      544.16      541.25     11.51 o 
  -7   3   9        0.33        0.00      3.93 o 
  -6   3   9      153.64      124.45      8.77 o 
  -5   3   9        0.29        0.00      3.98 o 
  -4   3   9      172.54      178.31      6.52 o 
  -3   3   9      215.79      252.77      7.29 o 
  -2   3   9        8.62        3.72      2.41 o 
  -1   3   9      808.90      897.89     10.79 o 
   0   3   9      256.55      312.71      7.25 o 
   1   3   9        6.79        4.68      3.02 o 
   2   3   9      662.96      596.07     18.79 o 
   3   3   9      111.85      100.20      5.91 o 
   4   3   9     1179.71     1117.35     15.02 o 
   5   3   9      649.87      679.46     15.71 o 
   6   3   9      345.01      366.83     12.95 o 
   7   3   9      205.40      215.63     11.12 o 
   8   3   9      110.14      103.19     15.02 o 
   9   3   9       55.10       60.59      8.45 o 
  10   3   9        8.18        0.89      6.29 o 
  11   3   9       30.58       34.03      7.86 o 
 -15   4   9       21.12       22.22      9.57 o 
 -14   4   9        1.46        0.00      5.39 o 
 -13   4   9       32.19       44.11      8.84 o 
 -12   4   9        2.19        5.71      4.33 o 
 -11   4   9      293.43      273.39      9.99 o 
 -10   4   9       80.04       72.45      6.45 o 
  -9   4   9       36.57       31.73      5.09 o 
  -8   4   9      287.51      276.21      8.99 o 
  -7   4   9        1.58        2.39      3.15 o 
  -6   4   9      828.05      807.14     22.07 o 
  -5   4   9       12.83       13.19      3.35 o 
  -4   4   9      346.80      314.84      8.17 o 
  -3   4   9       72.67       67.92      3.91 o 
  -2   4   9        0.02        0.00      2.11 o 
  -1   4   9     1649.93     1560.14     15.12 o 
   0   4   9      973.48     1039.94     12.41 o 
   1   4   9      341.79      354.14      8.21 o 
   2   4   9       39.69       38.13      4.19 o 
   3   4   9      270.99      236.15      8.68 o 
   4   4   9      160.52      174.87      7.32 o 
   5   4   9      360.14      343.99     12.18 o 
   6   4   9       12.35        8.68      5.63 o 
   7   4   9       13.52       14.84      6.20 o 
   8   4   9       52.24       41.13      7.22 o 
   9   4   9       63.26       49.07      7.62 o 
  10   4   9        2.79        0.00      5.75 o 
  11   4   9       29.52       32.76      8.04 o 
 -15   5   9        4.51       14.96      7.29 o 
 -14   5   9        6.22       13.82      6.30 o 
 -13   5   9        3.22        5.44      5.79 o 
 -12   5   9       22.77       18.97      5.15 o 
 -11   5   9       54.55       52.97      6.22 o 
 -10   5   9      213.52      221.62     12.50 o 
  -9   5   9      984.32     1004.82     31.67 o 
  -8   5   9       46.70       49.89     10.49 o 
  -7   5   9      786.27      790.89     13.76 o 
  -6   5   9        4.66        3.70      3.10 o 
  -5   5   9      202.36      211.46     12.38 o 
  -4   5   9        3.32        1.12      2.22 o 
  -3   5   9      939.31      902.78     19.89 o 
  -2   5   9      533.88      617.18      9.24 o 
  -1   5   9      167.11      156.92      7.21 o 
   0   5   9      382.65      358.20      7.93 o 
   1   5   9      113.65       96.97      5.59 o 
   2   5   9      316.04      334.79      8.57 o 
   3   5   9       29.46       41.00      4.78 o 
   4   5   9      112.77      111.32      8.52 o 
   5   5   9      321.22      286.61     11.50 o 
   6   5   9      212.80      253.60      9.51 o 
   7   5   9       18.61        8.95      5.76 o 
   8   5   9        3.25        3.64      5.70 o 
   9   5   9        8.30        0.00      7.41 o 
  10   5   9       19.20        7.11      6.46 o 
  11   5   9       30.05       31.48      8.12 o 
 -15   6   9        0.02        0.00      5.75 o 
 -14   6   9       33.78       51.56     15.79 o 
 -13   6   9       29.48       28.95      6.99 o 
 -12   6   9       12.95       13.40      4.97 o 
 -11   6   9      220.83      216.26      9.36 o 
 -10   6   9        5.27        0.00      4.49 o 
  -9   6   9      262.46      257.37      9.68 o 
  -8   6   9       23.78       38.13      5.20 o 
  -7   6   9        0.40        2.72      3.41 o 
  -6   6   9      683.17      703.18     18.96 o 
  -5   6   9     1387.68     1507.01     30.42 o 
  -4   6   9      123.42      109.14      4.85 o 
  -3   6   9      149.11      142.09      5.33 o 
  -2   6   9      504.38      495.03      8.60 o 
  -1   6   9      485.20      440.29      8.79 o 
   0   6   9      318.64      323.51     10.47 o 
   1   6   9       85.32       93.25      6.85 o 
   2   6   9      723.01      725.23     11.94 o 
   3   6   9      164.94      144.69      7.09 o 
   4   6   9      303.96      309.00      9.17 o 
   5   6   9      409.47      391.01     10.69 o 
   6   6   9      116.58      133.90      7.95 o 
   7   6   9       67.33       63.13      7.81 o 
   8   6   9        1.62        0.00      5.41 o 
   9   6   9       11.81        6.87      6.16 o 
  10   6   9        6.52        3.76      7.79 o 
  11   6   9       11.68        0.00      7.57 o 
 -15   7   9       24.73       45.93      9.15 o 
 -14   7   9        0.14        0.23      6.10 o 
 -13   7   9       37.76       30.66      6.96 o 
 -12   7   9        3.14        1.79      4.79 o 
 -11   7   9      115.01       93.74      7.55 o 
 -10   7   9       28.19       23.31      5.31 o 
  -9   7   9      628.23      690.73     19.63 o 
  -8   7   9      605.62      593.26     15.17 o 
  -7   7   9       61.16       75.25      6.03 o 
  -6   7   9       50.09       57.80      5.54 o 
  -5   7   9       19.35       25.67      4.14 o 
  -4   7   9      364.87      365.68      7.54 o 
  -3   7   9       18.08       24.34      3.31 o 
  -2   7   9      219.78      220.56      6.46 o 
  -1   7   9      418.17      446.58      8.76 o 
   0   7   9       12.14        9.54      3.16 o 
   1   7   9      216.14      210.44      7.46 o 
   2   7   9     1192.15     1223.22     27.76 o 
   3   7   9        5.95        5.90      4.07 o 
   4   7   9      230.27      241.47      7.66 o 
   5   7   9       47.05       56.59      6.08 o 
   6   7   9       35.24       33.59      8.52 o 
   7   7   9        0.79        0.00      4.66 o 
   8   7   9       25.77       24.47      8.65 o 
   9   7   9        5.55        6.54      7.46 o 
  10   7   9        8.71        0.00      7.61 o 
 -14   8   9        0.98        6.39      6.60 o 
 -13   8   9       10.28        9.94      6.13 o 
 -12   8   9        1.13        2.70      4.97 o 
 -11   8   9        3.81        9.25      5.00 o 
 -10   8   9      196.29      205.69      9.21 o 
  -9   8   9      282.91      328.64     15.96 o 
  -8   8   9       47.74       58.87      7.08 o 
  -7   8   9       32.03       26.51      5.05 o 
  -6   8   9      212.02      220.56      9.82 o 
  -5   8   9      598.67      544.00     16.11 o 
  -4   8   9      119.51      111.54      6.85 o 
  -3   8   9       65.08       77.57      4.90 o 
  -2   8   9      313.16      378.36     16.23 o 
  -1   8   9        6.36        5.46      3.02 o 
   0   8   9      256.81      257.50     10.03 o 
   1   8   9       63.05       72.63      6.82 o 
   2   8   9       21.96       31.04      5.84 o 
   3   8   9      124.99      160.75      7.92 o 
   4   8   9        4.83        2.95      5.01 o 
   5   8   9       18.97       19.53      5.98 o 
   6   8   9       86.81       83.05     10.04 o 
   7   8   9        7.83        4.97      5.74 o 
   8   8   9       17.54       24.78      8.43 o 
   9   8   9        0.01        0.00      6.75 o 
  10   8   9       19.47       19.46     16.48 o 
 -14   9   9        0.84        2.46      6.76 o 
 -13   9   9        8.57       12.26      5.92 o 
 -12   9   9       14.91       14.05      7.42 o 
 -11   9   9       12.79       15.52      7.34 o 
 -10   9   9        1.20        3.69      6.21 o 
  -9   9   9        1.33        1.06      4.38 o 
  -8   9   9      354.18      385.99     14.91 o 
  -7   9   9       11.02        8.52      5.72 o 
  -6   9   9        0.53        2.46      5.14 o 
  -5   9   9      265.26      310.55     13.40 o 
  -4   9   9        0.11        0.00      5.07 o 
  -3   9   9      280.96      292.05      9.80 o 
  -2   9   9      138.12      163.23     10.82 o 
  -1   9   9        1.63        1.06      4.28 o 
   0   9   9      236.37      237.76      9.81 o 
   1   9   9      853.52      965.45     15.16 o 
   2   9   9      132.36      132.17      7.73 o 
   3   9   9       76.40       80.21      6.82 o 
   4   9   9      315.84      307.40     15.35 o 
   5   9   9        2.85        0.00      4.83 o 
   6   9   9       28.75       27.41      6.53 o 
   7   9   9        3.51        2.89      6.07 o 
   8   9   9       17.51       32.79      9.50 o 
   9   9   9        2.03        0.00     11.53 o 
 -13  10   9       32.11       44.93     14.67 o 
 -12  10   9        1.10        0.59      8.15 o 
 -11  10   9       12.12       13.40      7.15 o 
 -10  10   9        5.17       13.12      7.01 o 
  -9  10   9       52.46       53.21      5.68 o 
  -8  10   9       14.67        7.54      4.91 o 
  -7  10   9        0.75        0.00      5.35 o 
  -6  10   9       19.19       13.54     11.83 o 
  -5  10   9       87.17       88.60      9.14 o 
  -4  10   9        8.22        3.77     11.72 o 
  -3  10   9        7.78        4.90      3.96 o 
  -2  10   9      347.06      358.12     19.33 o 
  -1  10   9        1.91        0.00      3.76 o 
   0  10   9        8.89        5.91      4.42 o 
   1  10   9       38.24       44.52      6.45 o 
   2  10   9      408.62      514.48     14.68 o 
   3  10   9       51.25       54.39      6.33 o 
   4  10   9       38.35       31.79      6.64 o 
   5  10   9       56.80       58.84      7.95 o 
   6  10   9       10.32       10.37      6.07 o 
   7  10   9       22.82       31.48      7.44 o 
   8  10   9       19.35       18.21      9.11 o 
   9  10   9        1.13        0.00      8.34 o 
 -12  11   9        1.15        4.23      7.37 o 
 -11  11   9        6.18        1.75      6.87 o 
 -10  11   9      174.34      199.15     13.23 o 
  -9  11   9       16.19       15.21      4.49 o 
  -8  11   9       83.31       93.38      8.19 o 
  -7  11   9       25.03       20.28      5.52 o 
  -6  11   9       13.39       38.59      6.51 o 
  -5  11   9       13.84        8.17      4.93 o 
  -4  11   9      480.35      485.61     14.00 o 
  -3  11   9      106.89      113.68      7.00 o 
  -2  11   9       34.60       33.30      5.45 o 
  -1  11   9      235.54      252.25      9.26 o 
   0  11   9       85.31       88.77      8.94 o 
   1  11   9       87.51       90.49      7.14 o 
   2  11   9      115.59      119.87      7.97 o 
   3  11   9        3.67        0.00      4.54 o 
   4  11   9       11.51        8.76      5.93 o 
   5  11   9        0.44        0.00      5.29 o 
   6  11   9        3.85        0.49      5.67 o 
   7  11   9       73.77       83.51      9.40 o 
   8  11   9       10.66        8.39      8.43 o 
 -12  12   9       20.60       29.43     15.50 o 
 -11  12   9       24.19       50.92     16.29 o 
 -10  12   9       16.06       11.88     13.14 o 
  -9  12   9       23.42       25.16      7.91 o 
  -8  12   9       55.05       57.04      9.70 o 
  -7  12   9        1.28        0.00      6.75 o 
  -6  12   9       95.47      106.44     11.62 o 
  -5  12   9      106.40      146.43     24.01 o 
  -4  12   9       30.07       43.93      9.34 o 
  -3  12   9        7.38        3.16      4.51 o 
  -2  12   9       87.98       95.21      7.13 o 
  -1  12   9        1.61        0.00      4.13 o 
   0  12   9       18.28       19.71      4.90 o 
   1  12   9       53.39       56.62      6.56 o 
   2  12   9       31.23       41.20      6.09 o 
   3  12   9       11.68       10.83      5.29 o 
   4  12   9        7.16        4.49      5.76 o 
   5  12   9       36.21       46.60      7.88 o 
   6  12   9        0.02        0.00      5.94 o 
   7  12   9        0.01        4.06      6.78 o 
 -11  13   9       44.28       38.80     15.88 o 
 -10  13   9       21.04        8.54     14.44 o 
  -9  13   9        6.96        8.99      7.01 o 
  -8  13   9        3.43        0.00      6.39 o 
  -7  13   9       49.25       41.85      9.35 o 
  -6  13   9       46.77       50.80      9.86 o 
  -5  13   9        4.85        5.41      7.30 o 
  -4  13   9       22.94       14.15      7.96 o 
  -3  13   9      130.43      143.27     12.49 o 
  -2  13   9        3.12        0.00      4.92 o 
  -1  13   9        0.30        0.00      5.21 o 
   0  13   9        7.02        3.44      5.20 o 
   1  13   9        7.89        4.43      5.37 o 
   2  13   9      173.10      172.49     10.60 o 
   3  13   9       20.33        9.98      6.15 o 
   4  13   9       28.49       29.36      7.20 o 
   5  13   9        0.68        1.20      6.37 o 
   6  13   9        1.89        0.64      9.76 o 
 -10  14   9       20.68       17.85      8.87 o 
  -9  14   9       36.44       30.05      8.71 o 
  -8  14   9        1.14        0.63      7.53 o 
  -7  14   9       12.10        5.78      7.86 o 
  -6  14   9        0.11        0.00      6.63 o 
  -5  14   9       11.76       15.24     17.63 o 
  -4  14   9       99.82      112.37     13.45 o 
  -3  14   9       46.43       65.81     20.50 o 
  -2  14   9      117.09      130.90     16.82 o 
  -1  14   9       23.44       17.44      6.08 o 
   0  14   9       12.46        5.09      5.87 o 
   1  14   9       44.41       44.12     10.35 o 
   2  14   9       20.73       23.90      6.67 o 
   3  14   9       85.71       69.10     10.92 o 
   4  14   9        0.04        0.00      7.07 o 
   5  14   9        2.37        7.36      7.90 o 
  -8  15   9       55.48       45.13     17.33 o 
  -7  15   9        7.68        0.00      7.88 o 
  -6  15   9        6.69        2.54      8.09 o 
  -5  15   9       18.69       21.55      9.46 o 
  -4  15   9       70.56       90.61     12.67 o 
  -3  15   9       14.53       12.88      8.75 o 
  -2  15   9        0.00        0.00      5.67 o 
  -1  15   9       51.84       41.88      7.39 o 
   0  15   9       11.99        0.09      5.39 o 
   1  15   9        4.49        0.00      6.25 o 
   2  15   9        0.39        0.00      5.72 o 
   3  15   9        0.83        1.32      7.51 o 
   4  15   9       17.21        1.55      7.82 o 
  -6  16   9        0.79        0.00      7.35 o 
  -5  16   9       31.75       20.95      9.64 o 
  -4  16   9       11.80        4.11      7.87 o 
  -3  16   9       11.20       11.52      9.03 o 
  -2  16   9       13.30       19.05      6.75 o 
  -1  16   9       11.92        5.69      6.34 o 
   0  16   9       18.73       20.19     10.79 o 
   1  16   9        3.67        2.14      6.13 o 
   2  16   9        1.57        0.00      6.19 o 
 -16   0  10        6.19        0.00      9.58 o 
 -14   0  10      113.79       90.72     13.88 o 
 -12   0  10       73.47       84.09     13.20 o 
 -10   0  10      381.81      382.68     19.04 o 
  -8   0  10        9.80        0.00      4.28 o 
  -6   0  10       63.26       52.24      6.83 o 
  -4   0  10      144.44      217.31     14.58 o 
  -2   0  10      143.03      141.79      8.16 o 
   0   0  10       46.86       59.55      9.15 o 
   2   0  10     1559.14     1352.80     33.39 o 
   4   0  10       78.30       94.37     14.90 o 
   6   0  10     1050.74     1120.76     38.80 o 
   8   0  10       71.59      111.19     19.00 o 
  10   0  10       93.42      101.38     18.67 o 
 -16   1  10      159.71      152.55     12.59 o 
 -15   1  10       34.54       25.69      8.26 o 
 -14   1  10       47.02       35.42      7.67 o 
 -13   1  10      235.92      295.05     19.54 o 
 -12   1  10      780.39      701.01     14.78 o 
 -11   1  10       31.81       20.77      5.00 o 
 -10   1  10       13.43        3.92      3.97 o 
  -9   1  10      144.14      166.32     10.59 o 
  -8   1  10     2409.44     2435.17     55.86 o 
  -7   1  10      402.99      384.18      8.67 o 
  -6   1  10       97.41       92.91      5.87 o 
  -5   1  10     1410.60     1340.29     14.31 o 
  -4   1  10      241.57      293.73     10.20 o 
  -3   1  10      546.09      595.90     15.48 o 
  -2   1  10        0.61       10.10      3.31 o 
  -1   1  10        4.00       15.51      3.50 o 
   0   1  10      877.45      893.32     14.34 o 
   1   1  10       31.75       26.08      4.42 o 
   2   1  10       13.48        8.45      3.69 o 
   3   1  10       67.56       74.70      6.81 o 
   4   1  10        3.06        0.46      4.46 o 
   5   1  10      937.30      927.31     18.37 o 
   6   1  10        1.95        0.00      7.59 o 
   7   1  10       32.38       35.46      9.39 o 
   8   1  10       72.05       85.11     12.13 o 
   9   1  10      174.35      208.70     16.30 o 
  10   1  10       10.30       14.41     14.20 o 
  11   1  10        4.61        5.81      9.52 o 
 -16   2  10       10.76        3.18     14.35 o 
 -15   2  10      214.51      246.73     13.64 o 
 -14   2  10       13.07        2.19      5.80 o 
 -13   2  10      112.29      133.03     10.90 o 
 -12   2  10       15.23        9.18      4.80 o 
 -11   2  10       54.90       54.32      5.88 o 
 -10   2  10        4.30        3.75      3.84 o 
  -9   2  10     1564.91     1505.98     47.16 o 
  -8   2  10        1.23        1.98      3.59 o 
  -7   2  10      600.40      591.67     29.68 o 
  -6   2  10       31.52       25.41      3.96 o 
  -5   2  10       69.45       67.17      5.13 o 
  -4   2  10        1.01        0.00      2.58 o 
  -3   2  10        4.27        7.99      3.44 o 
  -2   2  10       17.95       20.45      2.71 o 
  -1   2  10       20.30       14.92      3.32 o 
   0   2  10     2165.33     2082.94     17.92 o 
   1   2  10      309.84      308.16      7.83 o 
   2   2  10        5.52        0.00      2.84 o 
   3   2  10     1204.38     1167.26     19.67 o 
   4   2  10       61.84       63.41      7.18 o 
   5   2  10      977.79      934.64     18.61 o 
   6   2  10        3.49        0.00      5.31 o 
   7   2  10       58.19       66.04      8.41 o 
   8   2  10       77.19       73.52      8.77 o 
   9   2  10        2.89        5.43      6.15 o 
  10   2  10        0.00        0.00     14.81 o 
  11   2  10       29.84       33.93     10.78 o 
 -15   3  10        0.48        4.80      6.83 o 
 -14   3  10        0.33        0.00      6.05 o 
 -13   3  10      128.63      108.59     10.42 o 
 -12   3  10      324.33      327.95     11.07 o 
 -11   3  10      112.70      108.62      7.58 o 
 -10   3  10       17.42       24.30      5.08 o 
  -9   3  10      102.69       91.76      6.84 o 
  -8   3  10       62.07       55.73      5.59 o 
  -7   3  10      584.62      640.02     14.22 o 
  -6   3  10      162.24      226.98      9.65 o 
  -4   3  10       15.56       15.79      2.91 o 
  -3   3  10      223.64      175.74      7.83 o 
  -2   3  10      234.84      215.37      6.02 o 
  -1   3  10      146.10      177.52      5.93 o 
   0   3  10       46.10       48.42      5.21 o 
   1   3  10      111.50      104.09      5.67 o 
   2   3  10      436.92      446.28     14.72 o 
   3   3  10       55.13       59.02      5.20 o 
   4   3  10      848.11      764.40     36.49 o 
   5   3  10       33.25       38.31      6.79 o 
   6   3  10      172.53      178.43     10.57 o 
   7   3  10      256.83      215.26     11.38 o 
   8   3  10       61.51       63.53      8.40 o 
   9   3  10       35.05       37.47      7.74 o 
  10   3  10       25.99       11.15      7.92 o 
  11   3  10       38.58       29.71      8.20 o 
 -15   4  10       13.37        0.00      6.81 o 
 -14   4  10       95.69      117.70     15.11 o 
 -13   4  10       42.15       42.32      7.78 o 
 -12   4  10       13.34       31.45      5.75 o 
 -11   4  10        0.15        0.00      4.21 o 
 -10   4  10     1467.12     1448.40     22.39 o 
  -9   4  10        0.08        2.74      3.81 o 
  -8   4  10       23.96       26.32      4.63 o 
  -7   4  10      153.12      162.54      7.50 o 
  -6   4  10     1584.62     1560.01     28.39 o 
  -5   4  10      468.54      576.28     24.63 o 
  -4   4  10      117.55      156.96      5.71 o 
  -3   4  10        0.02        0.00      2.69 o 
  -2   4  10      166.67      204.75      6.08 o 
  -1   4  10      546.75      523.58      9.15 o 
   0   4  10       27.59       18.77      3.30 o 
   1   4  10       62.67       74.56      5.03 o 
   2   4  10      189.75      176.13      7.01 o 
   3   4  10      544.74      541.82     10.78 o 
   4   4  10        0.01        0.00      3.83 o 
   5   4  10       25.06       20.08      5.94 o 
   6   4  10      389.05      392.42     13.67 o 
   7   4  10      156.13      150.94     10.54 o 
   8   4  10       10.38        5.04      5.94 o 
   9   4  10       33.09       29.78      7.63 o 
  10   4  10       34.88       47.24      8.62 o 
  11   4  10        0.69        0.00      6.60 o 
 -15   5  10       16.64       17.88      7.64 o 
 -14   5  10        0.87        0.00      5.80 o 
 -13   5  10      216.81      209.63     11.96 o 
 -12   5  10        1.95        6.23      4.73 o 
 -11   5  10        7.39        9.95      5.01 o 
 -10   5  10        0.10        0.00      3.97 o 
  -9   5  10      604.56      630.42     14.99 o 
  -8   5  10        3.32        1.62      3.61 o 
  -7   5  10       30.94       38.46      5.42 o 
  -6   5  10       74.30       93.44      6.47 o 
  -5   5  10        1.48        8.39      3.46 o 
  -4   5  10     1814.85     1774.06     33.46 o 
  -3   5  10      517.42      466.94      8.29 o 
  -2   5  10      301.69      304.82      7.37 o 
  -1   5  10      185.01      205.17      6.60 o 
   0   5  10     1509.24     1496.71     15.75 o 
   1   5  10      159.59      152.50      7.89 o 
   2   5  10      303.64      336.21      8.95 o 
   3   5  10      173.59      161.55      7.45 o 
   4   5  10      376.66      347.33      9.55 o 
   5   5  10      992.59     1018.02     19.47 o 
   6   5  10      110.96      102.30      8.91 o 
   7   5  10       37.98       27.61      6.99 o 
   8   5  10       37.49       37.87      7.59 o 
   9   5  10       45.60       49.86      8.15 o 
  10   5  10        4.22        4.65      6.49 o 
 -15   6  10       51.69       58.17     15.90 o 
 -14   6  10       29.42       35.91      7.96 o 
 -13   6  10       17.30       19.22      6.89 o 
 -12   6  10      130.43      162.26      9.24 o 
 -11   6  10       49.50       65.53      6.98 o 
 -10   6  10       88.71       98.38      7.49 o 
  -9   6  10      643.32      624.98     13.68 o 
  -8   6  10      243.03      245.87     12.60 o 
  -7   6  10      324.52      350.47     12.14 o 
  -6   6  10      567.21      608.90     18.93 o 
  -5   6  10      970.45      925.10     14.70 o 
  -4   6  10        3.42        0.11      2.94 o 
  -3   6  10      469.44      459.72     11.34 o 
  -2   6  10       53.07       47.15      4.14 o 
  -1   6  10        9.98        6.86      3.11 o 
   0   6  10      160.04      152.01      6.60 o 
   1   6  10      127.64      107.77      6.19 o 
   2   6  10       44.94       46.10      4.90 o 
   3   6  10      241.23      228.12      8.47 o 
   4   6  10       58.15       52.64      6.92 o 
   5   6  10      263.20      262.47     13.94 o 
   6   6  10       18.44       37.79      5.86 o 
   7   6  10        1.38        5.42      5.86 o 
   8   6  10       44.43       45.13      8.50 o 
   9   6  10       33.36       25.33     11.28 o 
  10   6  10        1.68        0.00      7.87 o 
 -14   7  10        0.79        0.00      6.67 o 
 -13   7  10       21.32       24.00      6.11 o 
 -12   7  10      101.15       95.56     10.82 o 
 -11   7  10       14.01       10.10      4.97 o 
 -10   7  10       48.27       43.62      8.55 o 
  -9   7  10        5.29        0.00      4.53 o 
  -8   7  10     1937.04     1957.88     30.59 o 
  -7   7  10      952.91      940.90     18.64 o 
  -6   7  10       40.48       52.97      7.58 o 
  -5   7  10     1350.58     1398.25     18.12 o 
  -4   7  10        6.65       10.47      3.73 o 
  -3   7  10      243.18      262.53      7.14 o 
  -2   7  10       42.76       38.12      5.28 o 
  -1   7  10      195.70      201.06     11.41 o 
   0   7  10       31.84       40.51      4.52 o 
   1   7  10     1177.24     1195.32     24.12 o 
   2   7  10      139.58      137.33      7.39 o 
   3   7  10      112.79      114.56      7.05 o 
   4   7  10        7.56       11.78      7.23 o 
   5   7  10      191.32      188.92     10.26 o 
   6   7  10       19.10       18.69      6.09 o 
   7   7  10      144.84      156.55     12.99 o 
   8   7  10        0.31        0.00      7.81 o 
   9   7  10        0.21        7.84      8.85 o 
  10   7  10       28.39       25.93     11.64 o 
 -14   8  10       72.35       72.80      9.51 o 
 -13   8  10       27.49       29.10      6.72 o 
 -12   8  10       46.96       49.70      6.70 o 
 -11   8  10       15.16       11.55      5.33 o 
 -10   8  10        3.31       14.63      7.79 o 
  -9   8  10        5.32       10.89      4.88 o 
  -8   8  10        0.52        1.63      4.53 o 
  -7   8  10      395.19      410.07     20.44 o 
  -6   8  10      233.35      218.64     11.97 o 
  -5   8  10        2.17        4.47      6.28 o 
  -4   8  10      323.08      283.70      9.04 o 
  -3   8  10      979.36      920.39     22.15 o 
  -2   8  10     1808.65     1923.10     54.35 o 
  -1   8  10       39.02       43.89      6.17 o 
   0   8  10       86.64       93.85      7.52 o 
   1   8  10      163.04      183.48      9.54 o 
   2   8  10     1084.79     1149.40     19.18 o 
   3   8  10      271.43      290.40     15.49 o 
   4   8  10        7.98        8.47      5.39 o 
   5   8  10       90.21       84.00      8.49 o 
   6   8  10      153.20      172.42     10.40 o 
   7   8  10        3.59        4.00      5.83 o 
   8   8  10        2.90        0.00      7.16 o 
   9   8  10        7.80        2.30      9.21 o 
 -13   9  10       45.52       40.88      8.92 o 
 -12   9  10        0.65        3.44      7.30 o 
 -11   9  10        0.06        0.00     12.11 o 
 -10   9  10       46.73       52.71     12.16 o 
  -9   9  10      407.38      400.35     15.70 o 
  -8   9  10      130.99      131.81     13.49 o 
  -7   9  10       13.50       12.12      6.46 o 
  -6   9  10       15.96       24.29      7.10 o 
  -5   9  10       52.05       39.57      7.47 o 
  -4   9  10     1082.04     1153.26     24.01 o 
  -3   9  10      307.61      346.47     17.20 o 
  -2   9  10       45.49       46.00      6.29 o 
  -1   9  10        0.01        0.04      4.57 o 
   0   9  10      427.59      465.62     14.77 o 
   1   9  10        0.01        0.69      5.00 o 
   2   9  10      112.15      147.30      8.30 o 
   3   9  10       46.68       43.92      6.84 o 
   4   9  10      103.33      105.49      9.16 o 
   5   9  10        0.61        0.00      5.46 o 
   6   9  10        5.73        0.00      5.36 o 
   7   9  10        3.92        6.68      6.21 o 
   8   9  10       59.63       64.45     11.39 o 
   9   9  10        0.03        0.00      7.83 o 
 -13  10  10       26.91       24.52     10.72 o 
 -12  10  10        2.87        5.75      7.55 o 
 -11  10  10        1.45        0.00      6.58 o 
 -10  10  10        2.75        6.49      6.80 o 
  -9  10  10      108.92      104.68     10.16 o 
  -8  10  10       13.23       21.38      6.98 o 
  -7  10  10        2.60        0.00      5.49 o 
  -6  10  10      139.22      149.12     11.28 o 
  -5  10  10      137.32      173.73     15.05 o 
  -4  10  10      194.75      197.88     12.54 o 
  -3  10  10      361.46      356.82     11.38 o 
  -2  10  10        3.50        1.57      4.86 o 
  -1  10  10      274.62      317.05     10.06 o 
   0  10  10      172.77      175.10      8.62 o 
   1  10  10      153.12      162.78      8.48 o 
   2  10  10      473.56      464.93     12.25 o 
   3  10  10       38.83       47.13      6.31 o 
   4  10  10       97.66       92.66      9.13 o 
   5  10  10        2.76        1.35      5.38 o 
   6  10  10       54.02       55.65      7.91 o 
   7  10  10       42.67       46.31      8.08 o 
   8  10  10        9.18        8.79      8.51 o 
 -12  11  10        0.85        0.00      7.47 o 
 -11  11  10       33.20       52.16     11.54 o 
 -10  11  10        7.99        3.18     10.80 o 
  -9  11  10       12.41       12.90      5.68 o 
  -8  11  10       25.31       27.05      6.09 o 
  -7  11  10      300.05      307.41     11.90 o 
  -6  11  10      199.63      190.79     10.08 o 
  -5  11  10       24.52       31.31      6.29 o 
  -4  11  10      142.17      158.69      9.62 o 
  -3  11  10       80.34       82.91      6.65 o 
  -2  11  10      126.85      131.32      7.79 o 
  -1  11  10      248.95      294.70     10.18 o 
   0  11  10      144.81      176.80      8.68 o 
   1  11  10       73.76       88.03      7.34 o 
   2  11  10       10.58       11.22      5.09 o 
   3  11  10      309.68      343.99     11.34 o 
   4  11  10       71.86       67.16      8.40 o 
   5  11  10        6.86        7.29      5.95 o 
   6  11  10       30.75       47.92      8.23 o 
   7  11  10       11.70       12.84      7.16 o 
 -11  12  10       11.01        0.00     12.40 o 
 -10  12  10       17.98       27.41     14.51 o 
  -9  12  10       11.11        6.55      8.01 o 
  -8  12  10       14.52        5.60      7.19 o 
  -7  12  10       13.03        0.00      7.43 o 
  -6  12  10      184.74      176.17     13.57 o 
  -5  12  10        1.05        0.00      7.97 o 
  -4  12  10        6.69        3.75      5.51 o 
  -3  12  10       45.92       71.52      8.43 o 
  -2  12  10      209.66      241.31      9.43 o 
  -1  12  10       12.90       17.96      5.11 o 
   0  12  10       19.65       22.01      5.39 o 
   1  12  10       19.27       19.95      5.52 o 
   2  12  10        0.84        2.11      4.92 o 
   3  12  10      125.71      140.32     10.31 o 
   4  12  10        7.60        2.49      5.99 o 
   5  12  10        0.13        0.69      6.37 o 
   6  12  10       35.41       44.82      8.67 o 
   7  12  10       34.23       27.28     11.10 o 
 -10  13  10        7.00        0.00     12.90 o 
  -9  13  10        6.80        0.15     12.20 o 
  -8  13  10       14.04       15.71      8.60 o 
  -7  13  10       58.44       55.60     10.07 o 
  -6  13  10       78.47       75.98     11.03 o 
  -5  13  10       78.26       98.05     19.72 o 
  -4  13  10       89.49      115.65     12.28 o 
  -3  13  10      172.82      159.10     13.31 o 
  -2  13  10       66.35       87.29      8.74 o 
  -1  13  10      100.83      135.51     10.06 o 
   0  13  10        2.64        3.40      5.55 o 
   1  13  10       23.36       50.23     10.02 o 
   2  13  10        4.20        8.33      5.62 o 
   3  13  10       60.74       77.54      9.05 o 
   4  13  10      130.01      159.44     11.09 o 
   5  13  10        0.19        0.00      6.35 o 
   6  13  10       11.73        9.40      7.41 o 
  -9  14  10        0.02        0.00     12.85 o 
  -8  14  10        1.18        0.00      9.60 o 
  -7  14  10        0.04        0.00      7.41 o 
  -6  14  10       18.24       13.76      8.71 o 
  -5  14  10      239.48      205.85     14.87 o 
  -4  14  10        7.96        0.00      7.30 o 
  -3  14  10      145.93      137.94     25.03 o 
  -2  14  10        3.53        6.33      5.86 o 
  -1  14  10       34.20       39.53      7.66 o 
   0  14  10        0.01        3.29      5.67 o 
   1  14  10       42.08       41.69      7.56 o 
   2  14  10       19.79       20.03      7.26 o 
   3  14  10        3.82        0.00      6.53 o 
   4  14  10        2.46        0.00      7.78 o 
  -8  15  10        3.15       11.51      8.29 o 
  -7  15  10       10.78        9.51      8.74 o 
  -6  15  10        1.48        2.47     11.12 o 
  -5  15  10       13.13       11.92     12.02 o 
  -4  15  10       24.59       16.00      8.48 o 
  -3  15  10        3.74        0.00      7.49 o 
  -2  15  10        0.90        4.09      8.89 o 
  -1  15  10        4.30        4.39      6.18 o 
   0  15  10       80.12       76.17     11.28 o 
   1  15  10        0.76        0.00      5.91 o 
   2  15  10       49.34       41.19     11.37 o 
   3  15  10       18.07       12.19      9.30 o 
  -5  16  10       22.24       16.63      9.88 o 
  -4  16  10        3.87        1.29      8.90 o 
  -3  16  10       27.20       20.81      9.76 o 
  -2  16  10       26.40       25.60      9.50 o 
  -1  16  10       22.65       25.74      9.62 o 
   0  16  10        2.00        3.07      6.24 o 
 -15   0  11       86.55      118.77     16.67 o 
 -13   0  11        0.96        0.00      7.69 o 
 -11   0  11      139.39      118.00      9.77 o 
  -9   0  11     1021.91      884.31     21.49 o 
  -7   0  11      394.30      361.77     12.55 o 
  -5   0  11      276.49      226.67     10.09 o 
  -3   0  11       18.53       27.70      6.42 o 
  -1   0  11       54.30       78.21      9.35 o 
   1   0  11        9.59       24.76      8.03 o 
   3   0  11      601.35      560.25     25.28 o 
   5   0  11      147.14      124.58     17.86 o 
   7   0  11      126.20      169.76     21.08 o 
   9   0  11       11.08       17.46     15.02 o 
 -15   1  11        0.39        0.00      6.68 o 
 -14   1  11        0.78        0.00      5.58 o 
 -13   1  11        0.10        7.24      6.46 o 
 -12   1  11       33.21       43.50      6.47 o 
 -11   1  11      140.39      136.98      8.34 o 
 -10   1  11       16.22       20.37      5.16 o 
  -9   1  11      609.43      586.05     13.29 o 
  -8   1  11      872.46      866.14     15.25 o 
  -7   1  11      116.07       95.67      6.75 o 
  -6   1  11       82.16       75.04      5.78 o 
  -5   1  11      121.12      134.13      6.79 o 
  -4   1  11       79.52       78.07      5.72 o 
  -3   1  11        0.80        0.00      2.59 o 
  -2   1  11       57.03       41.06      5.56 o 
  -1   1  11        2.63        0.00      2.79 o 
   0   1  11       12.76       14.53      3.73 o 
   1   1  11        0.51        0.00      3.91 o 
   2   1  11      202.25      204.03     11.20 o 
   3   1  11      204.83      216.37     12.59 o 
   4   1  11      151.94      185.80     13.06 o 
   5   1  11      899.08      903.33     24.64 o 
   6   1  11      146.83      134.01     12.78 o 
   7   1  11       10.72       14.90      7.90 o 
   8   1  11       14.04        6.55      8.33 o 
   9   1  11       49.32       50.38     16.38 o 
  10   1  11       10.51       11.64      9.41 o 
 -15   2  11        7.04        3.37      7.46 o 
 -14   2  11       76.79       82.14      9.71 o 
 -13   2  11       23.29       26.19      8.38 o 
 -12   2  11      207.62      168.46     16.06 o 
 -11   2  11       16.88       24.39      5.21 o 
 -10   2  11      361.57      337.49     23.64 o 
  -9   2  11      250.76      277.46     13.71 o 
  -8   2  11        0.04        0.00      3.52 o 
  -7   2  11       92.63       97.32      6.63 o 
  -6   2  11     1408.72     1468.58     18.58 o 
  -5   2  11      713.18      695.83     12.99 o 
  -4   2  11      813.94      762.81     13.38 o 
  -3   2  11      176.94      141.93     10.53 o 
  -2   2  11       59.04       34.31      4.29 o 
  -1   2  11      529.93      508.38      9.07 o 
   0   2  11      334.75      317.74      7.84 o 
   1   2  11        1.24        0.00      2.73 o 
   2   2  11       94.79       90.64      5.79 o 
   3   2  11     1571.20     1511.03     21.44 o 
   4   2  11      806.99      752.11     16.65 o 
   5   2  11        0.63        2.30      5.46 o 
   6   2  11      447.31      534.40     15.74 o 
   7   2  11       96.07       96.07      9.28 o 
   8   2  11       65.21       67.75      9.09 o 
   9   2  11       27.24       35.75     10.66 o 
  10   2  11      142.36      198.35     20.78 o 
 -15   3  11        0.62        0.00      6.85 o 
 -14   3  11       63.37       86.39     10.29 o 
 -13   3  11      112.25      119.22     10.72 o 
 -12   3  11       51.04       55.87      6.89 o 
 -11   3  11        4.91        6.34      4.72 o 
 -10   3  11      288.77      250.58     10.08 o 
  -9   3  11      489.28      495.57     22.32 o 
  -8   3  11      482.27      451.98     11.71 o 
  -7   3  11      176.10      174.23      7.95 o 
  -6   3  11      783.29      702.74     17.13 o 
  -5   3  11      484.32      508.17     11.41 o 
  -4   3  11       57.77       64.75      7.17 o 
  -3   3  11       17.82       23.11      3.09 o 
  -2   3  11      623.73      646.41     15.99 o 
  -1   3  11      475.63      421.45      8.53 o 
   0   3  11        6.35        6.73      2.92 o 
   1   3  11       28.21       30.77      4.00 o 
   2   3  11       59.92       49.18      6.92 o 
   3   3  11       49.20       38.03      4.86 o 
   4   3  11      663.33      718.70     16.44 o 
   5   3  11        0.51        5.93      5.45 o 
   6   3  11       14.03       10.95      6.18 o 
   7   3  11       44.28       28.62      7.39 o 
   8   3  11       42.44       49.80      8.19 o 
   9   3  11       82.92      106.05     10.45 o 
  10   3  11        0.02        0.00      6.38 o 
 -15   4  11       43.16       63.40     10.16 o 
 -14   4  11        0.01        1.84      6.22 o 
 -13   4  11       11.85       13.68      6.34 o 
 -12   4  11        0.79        1.42      4.61 o 
 -11   4  11      277.80      306.96     10.89 o 
 -10   4  11       11.00       16.14      5.24 o 
  -9   4  11       19.94       23.17      5.47 o 
  -8   4  11     1579.97     1517.54     39.64 o 
  -7   4  11        0.07        0.00      3.45 o 
  -6   4  11      694.72      703.65     17.27 o 
  -5   4  11      395.63      338.97      9.98 o 
  -4   4  11      127.56      108.91      6.39 o 
  -3   4  11      132.12      127.50      5.23 o 
  -2   4  11       39.75       48.50      3.97 o 
  -1   4  11      210.55      202.31      8.26 o 
   0   4  11       94.34       80.99      5.13 o 
   1   4  11       47.71       42.08      6.90 o 
   2   4  11        0.30        0.00      3.12 o 
   3   4  11     1560.71     1605.40     18.56 o 
   4   4  11       12.51       13.54      5.60 o 
   5   4  11        1.62        0.00      4.88 o 
   6   4  11       21.41       23.08      6.65 o 
   7   4  11      517.88      553.18     16.58 o 
   8   4  11      155.68      169.66     11.47 o 
   9   4  11       41.30       47.99      8.51 o 
  10   4  11       35.45       32.42      8.12 o 
 -15   5  11        5.89        0.00     14.03 o 
 -14   5  11        8.85        2.47      6.69 o 
 -13   5  11       42.01       36.51      6.30 o 
 -12   5  11        4.79        6.09      5.09 o 
 -11   5  11       63.82       65.85      6.72 o 
 -10   5  11      122.78      119.99      8.14 o 
  -9   5  11      426.08      495.90     17.75 o 
  -8   5  11      102.77      105.14      7.51 o 
  -7   5  11      748.06      831.61     22.27 o 
  -6   5  11       60.64       52.44      5.40 o 
  -5   5  11      205.77      205.35      8.34 o 
  -4   5  11      396.80      384.71     10.24 o 
  -3   5  11      354.36      324.94      7.63 o 
  -2   5  11      167.66      179.66      7.18 o 
  -1   5  11      198.85      185.90      6.72 o 
   0   5  11        9.11        1.90      3.12 o 
   1   5  11      178.42      177.50      7.22 o 
   2   5  11       64.84       61.45      5.41 o 
   3   5  11      428.00      442.37     10.77 o 
   4   5  11      228.23      241.21     10.69 o 
   5   5  11        0.05        0.00      4.88 o 
   6   5  11       66.87       64.14      7.89 o 
   7   5  11       90.54       92.47      9.60 o 
   8   5  11       17.07       25.19      7.47 o 
   9   5  11       38.27       46.77      8.35 o 
  10   5  11        3.48        0.00      6.93 o 
 -15   6  11       82.27      120.80     12.02 o 
 -14   6  11       27.74       28.37      8.07 o 
 -13   6  11        5.98       16.81      5.82 o 
 -12   6  11      117.45      141.83      8.90 o 
 -11   6  11       25.11       18.80      5.21 o 
 -10   6  11        9.09        9.14      4.59 o 
  -9   6  11       39.48       46.90      8.55 o 
  -8   6  11        5.86        0.00      4.04 o 
  -7   6  11      590.73      553.69     30.64 o 
  -6   6  11      233.56      256.31      9.10 o 
  -5   6  11       32.92       34.00      4.82 o 
  -4   6  11        4.43        1.70      3.50 o 
  -3   6  11       63.95       61.10      5.62 o 
  -2   6  11      429.96      396.93      8.74 o 
  -1   6  11      364.55      377.51      9.01 o 
   0   6  11       38.58       39.25      5.08 o 
   1   6  11      368.76      374.84     10.41 o 
   2   6  11      507.24      499.68     11.00 o 
   3   6  11       19.83       23.93      4.84 o 
   4   6  11       48.80       51.75      7.10 o 
   5   6  11       41.53       40.89      6.93 o 
   6   6  11      186.12      210.11     10.96 o 
   7   6  11        3.47        3.95      7.02 o 
   8   6  11        0.91        0.00      7.22 o 
   9   6  11       25.22       28.90     10.06 o 
 -14   7  11        6.88        9.31      7.41 o 
 -13   7  11       28.81       21.33      5.93 o 
 -12   7  11        3.53        5.46      5.23 o 
 -11   7  11       13.23       12.01      5.15 o 
 -10   7  11       48.71       67.90      9.27 o 
  -9   7  11       18.73       19.62      5.11 o 
  -8   7  11      151.93      171.25      8.92 o 
  -7   7  11       31.51       34.71      5.52 o 
  -6   7  11       89.87       93.49      7.15 o 
  -5   7  11      455.72      494.38     16.18 o 
  -4   7  11     1167.79     1127.99     17.05 o 
  -3   7  11       21.68       17.58      4.49 o 
  -2   7  11        1.23        0.00      3.22 o 
  -1   7  11       66.62       70.41      5.34 o 
   0   7  11      689.53      632.24     12.40 o 
   1   7  11        9.69        1.68      3.82 o 
   2   7  11        1.69        0.00      3.82 o 
   3   7  11       24.53       14.37      5.49 o 
   4   7  11      305.54      319.89     15.16 o 
   5   7  11       15.90       15.46      5.81 o 
   6   7  11        2.38        6.28      5.69 o 
   7   7  11       13.20       13.01      8.00 o 
   8   7  11       90.77       88.36     12.15 o 
   9   7  11       10.64        2.92      8.15 o 
 -14   8  11        1.87        3.52      7.04 o 
 -13   8  11        0.02        0.00      5.26 o 
 -12   8  11        2.12        0.00      4.76 o 
 -11   8  11       11.90       10.65      5.21 o 
 -10   8  11      153.71      138.15     10.24 o 
  -9   8  11       39.70       61.78      6.77 o 
  -8   8  11      442.61      467.34     37.97 o 
  -7   8  11      193.09      176.71     11.78 o 
  -6   8  11      225.13      272.59     13.72 o 
  -5   8  11      926.13      854.76     20.59 o 
  -4   8  11      363.92      353.08     13.48 o 
  -3   8  11       83.41       79.69      9.45 o 
  -2   8  11      623.81      657.65     20.54 o 
  -1   8  11      444.41      448.80     15.38 o 
   0   8  11        0.48        1.87      4.91 o 
   1   8  11       25.25       43.25      6.48 o 
   2   8  11       83.27       99.94      8.28 o 
   3   8  11       44.64       41.13      6.59 o 
   4   8  11       31.47       34.71     11.58 o 
   5   8  11       91.53       99.62      9.22 o 
   6   8  11       74.56       83.92      9.03 o 
   7   8  11       22.47       15.21      8.33 o 
   8   8  11        0.97        4.62      7.98 o 
 -13   9  11       12.67       15.00      8.37 o 
 -12   9  11       24.97       33.26      8.33 o 
 -11   9  11        1.83        7.36     10.21 o 
 -10   9  11       56.68       54.38      8.99 o 
  -9   9  11        1.77        0.00      6.17 o 
  -8   9  11        0.08        0.00      5.96 o 
  -7   9  11       49.54       66.95      9.27 o 
  -6   9  11      432.11      387.82     15.35 o 
  -5   9  11      218.76      226.94     12.88 o 
  -4   9  11        8.13        0.00      6.10 o 
  -3   9  11      794.92      702.72     20.19 o 
  -2   9  11      363.90      361.66     19.06 o 
  -1   9  11       92.96      121.36      8.73 o 
   0   9  11        0.13        1.95      6.20 o 
   1   9  11      710.03      760.34     29.63 o 
   2   9  11       31.24       32.86      5.62 o 
   3   9  11        0.55        0.00      4.17 o 
   4   9  11       22.06       15.97      5.98 o 
   5   9  11      259.42      286.38     12.81 o 
   6   9  11        4.86        1.97      5.80 o 
   7   9  11       51.31       51.96     10.56 o 
   8   9  11       63.46       57.98     10.94 o 
 -13  10  11        1.68        8.79      8.37 o 
 -12  10  11        0.01        8.68      7.75 o 
 -11  10  11       12.79       26.45      8.12 o 
 -10  10  11        3.19        5.84      9.42 o 
  -9  10  11        3.97        3.70      6.70 o 
  -8  10  11        1.83        0.00      5.22 o 
  -7  10  11      113.88      150.70     16.23 o 
  -6  10  11      218.19      252.05     13.86 o 
  -5  10  11       19.60       12.10      6.80 o 
  -4  10  11      363.66      339.63     15.54 o 
  -3  10  11      458.22      447.59     17.11 o 
  -2  10  11      555.76      580.14     34.68 o 
  -1  10  11       13.75        7.60      5.45 o 
   0  10  11        4.91        2.30      4.35 o 
   1  10  11      349.85      363.74     13.10 o 
   2  10  11      116.86      133.33      8.39 o 
   3  10  11       94.38      110.25     10.04 o 
   4  10  11       85.50      102.33     10.72 o 
   5  10  11       18.98       18.14      6.91 o 
   6  10  11       13.97       20.06      7.31 o 
   7  10  11       22.39       24.07      9.43 o 
 -12  11  11        0.04        3.84     11.21 o 
 -11  11  11        0.89        0.47      7.38 o 
 -10  11  11        0.84        0.00      6.54 o 
  -9  11  11        5.23        1.40      5.31 o 
  -8  11  11        6.48        2.70      6.77 o 
  -7  11  11       65.67       73.73     10.25 o 
  -6  11  11        5.42        0.00      6.25 o 
  -5  11  11       14.22       17.20      7.37 o 
  -4  11  11      234.22      218.76     19.81 o 
  -3  11  11       49.74       50.71      7.73 o 
  -2  11  11        0.87        0.00      5.20 o 
  -1  11  11        0.02        1.51      4.50 o 
   0  11  11      247.60      293.23     10.62 o 
   1  11  11        0.08        0.00      4.50 o 
   2  11  11      116.22      114.16      9.24 o 
   3  11  11       19.19       29.33      7.03 o 
   4  11  11       57.56       62.11      8.33 o 
   5  11  11       30.77       28.49      7.27 o 
   6  11  11       29.26       17.74      7.28 o 
   7  11  11       28.19       35.94      8.62 o 
 -11  12  11        7.01        0.00     13.20 o 
 -10  12  11       14.62        1.60     15.39 o 
  -9  12  11        1.63        0.00      6.87 o 
  -8  12  11        3.07        0.00      7.56 o 
  -7  12  11       39.07       30.71      8.75 o 
  -6  12  11      214.14      200.93     14.46 o 
  -5  12  11      164.30      155.51     10.00 o 
  -4  12  11        5.34        6.20      5.57 o 
  -3  12  11        0.05        0.00      5.51 o 
  -2  12  11       21.57       20.03      6.38 o 
  -1  12  11       85.00       93.91      7.74 o 
   0  12  11        2.30        4.18      4.89 o 
   1  12  11        0.62        0.38      4.79 o 
   2  12  11       13.18       11.99      5.48 o 
   3  12  11       44.05       46.17      7.92 o 
   4  12  11       18.92       20.55      7.53 o 
   5  12  11       20.14       22.62     12.15 o 
   6  12  11        0.44        0.00      6.66 o 
 -10  13  11        0.08        0.00     13.60 o 
  -9  13  11        3.72        9.82      8.28 o 
  -8  13  11        1.65        0.00      7.19 o 
  -7  13  11       76.56       65.19     11.32 o 
  -6  13  11      155.55      150.85     14.38 o 
  -5  13  11      163.45      163.32     16.09 o 
  -4  13  11        6.57        4.11     13.23 o 
  -3  13  11       92.47      107.07     12.88 o 
  -2  13  11       52.50       47.99     10.01 o 
  -1  13  11       95.38      106.86      9.43 o 
   0  13  11       39.03       43.08      6.59 o 
   1  13  11       26.22       31.24      6.53 o 
   2  13  11        1.34        0.00      5.26 o 
   3  13  11        0.01        0.00      6.67 o 
   4  13  11        2.90        0.00      6.46 o 
   5  13  11        0.08        0.51      6.75 o 
  -8  14  11        1.05        5.39      8.92 o 
  -7  14  11        2.88        6.81      8.28 o 
  -6  14  11        2.07        3.28      7.87 o 
  -5  14  11        1.20        0.00      7.83 o 
  -4  14  11        0.41        0.00     11.70 o 
  -3  14  11       30.72       39.96     10.19 o 
  -2  14  11       40.07       60.47     12.81 o 
  -1  14  11       42.98       48.08     10.23 o 
   0  14  11        7.47        9.35      6.61 o 
   1  14  11        9.03        0.12      6.23 o 
   2  14  11      131.89      174.69     11.69 o 
   3  14  11        0.11        0.00      7.85 o 
  -7  15  11        1.11        0.00      7.40 o 
  -6  15  11        5.15        0.00      7.43 o 
  -5  15  11       20.01       23.21      9.34 o 
  -4  15  11       34.13       28.79      9.55 o 
  -3  15  11        3.85        0.00      7.61 o 
  -2  15  11       21.74       26.94      9.46 o 
  -1  15  11        8.83        8.68      8.30 o 
   0  15  11        3.21        5.44      6.31 o 
   1  15  11       24.66       21.43      7.34 o 
 -14   0  12       86.02      125.85     15.27 o 
 -12   0  12       53.34       32.59     10.29 o 
 -10   0  12     1259.27     1357.77     45.49 o 
  -8   0  12     1705.64     1639.78     26.72 o 
  -6   0  12      160.92      141.76      9.81 o 
  -4   0  12      382.12      312.33     12.16 o 
  -2   0  12      490.60      412.89     18.53 o 
   0   0  12      553.84      580.38     22.91 o 
   2   0  12      418.22      387.09     21.39 o 
   4   0  12        9.39        2.19      9.43 o 
   6   0  12       16.35       20.75     12.16 o 
   8   0  12        3.04       15.41     12.16 o 
  10   0  12      106.42      125.98     22.02 o 
 -15   1  12       11.62       10.94      7.49 o 
 -14   1  12       53.25       35.84     16.69 o 
 -13   1  12       77.76      111.39     10.85 o 
 -12   1  12      150.75      185.80     10.11 o 
 -11   1  12      120.47      134.61      8.95 o 
 -10   1  12      927.25      938.27     27.91 o 
  -9   1  12     1089.44     1017.03     17.59 o 
  -8   1  12       14.96       10.50      4.63 o 
  -7   1  12        5.39        4.73      3.84 o 
  -6   1  12        0.70        0.00      3.29 o 
  -5   1  12     1050.27     1033.74     16.24 o 
  -4   1  12       74.98       60.89      6.83 o 
  -3   1  12       33.37       34.43      4.75 o 
  -2   1  12        1.70        0.00      3.31 o 
  -1   1  12      321.20      305.37      9.67 o 
   0   1  12      277.62      247.29      9.34 o 
   1   1  12        0.04        0.44      4.90 o 
   2   1  12      349.29      325.61     16.25 o 
   3   1  12      229.23      267.27     28.90 o 
   4   1  12      257.63      303.33     15.62 o 
   5   1  12       10.64        4.09      7.59 o 
   6   1  12        0.08        0.00      7.10 o 
   7   1  12        9.42       11.10      8.67 o 
   8   1  12       19.86       30.27     10.65 o 
   9   1  12       20.93       15.31     10.13 o 
  10   1  12       31.86       47.45     12.10 o 
 -15   2  12       44.56       64.36     10.52 o 
 -14   2  12        1.78        5.82      6.90 o 
 -13   2  12        0.08        0.00      6.00 o 
 -12   2  12      196.97      173.59      9.44 o 
 -11   2  12      409.65      406.46     19.45 o 
 -10   2  12        6.51       11.73      5.31 o 
  -9   2  12      334.91      339.12     19.33 o 
  -8   2  12       39.43       41.55      5.31 o 
  -7   2  12      116.75       97.30      6.78 o 
  -6   2  12       55.71       69.25      5.22 o 
  -5   2  12      300.88      285.32     32.91 o 
  -4   2  12      205.42      236.34      8.73 o 
  -3   2  12      132.25      106.82      7.87 o 
  -2   2  12        1.52        2.78      3.93 o 
  -1   2  12      435.15      489.02     16.60 o 
   0   2  12       57.97       47.87      5.41 o 
   1   2  12      123.44      129.63      6.74 o 
   2   2  12        0.28        0.00      3.34 o 
   3   2  12      655.71      644.31     15.30 o 
   4   2  12        0.36        0.00      5.29 o 
   5   2  12        5.66        3.04      5.18 o 
   6   2  12       81.59       65.78      8.21 o 
   7   2  12       26.35       16.58      8.93 o 
   8   2  12        3.02        0.00      8.24 o 
   9   2  12       11.32       26.69     10.51 o 
 -15   3  12        1.08        0.00      8.56 o 
 -14   3  12        3.90        5.87      6.68 o 
 -13   3  12      277.00      292.47     19.93 o 
 -12   3  12        3.51        3.80      6.66 o 
 -11   3  12       23.29       11.05      6.69 o 
 -10   3  12      479.57      472.00     13.00 o 
  -9   3  12        9.38        7.70      4.57 o 
  -8   3  12        8.86        8.48      4.36 o 
  -7   3  12       58.23       51.48      5.75 o 
  -6   3  12      259.12      248.34      9.36 o 
  -5   3  12       47.87       70.50      5.94 o 
  -4   3  12        1.70        0.35      3.40 o 
  -3   3  12       79.10       62.25      7.10 o 
  -2   3  12      235.29      282.14     11.13 o 
  -1   3  12      748.63      676.28     11.89 o 
   0   3  12       30.01       18.83      3.61 o 
   1   3  12      558.74      545.58     10.86 o 
   2   3  12      170.24      174.32      7.50 o 
   3   3  12       36.00       29.42      7.81 o 
   4   3  12        1.27        0.00      5.03 o 
   5   3  12      120.73      137.05     10.01 o 
   6   3  12      332.14      321.91     13.16 o 
   7   3  12      130.04      169.33     11.55 o 
   8   3  12       67.14       71.26      9.43 o 
   9   3  12       27.59       28.88      9.21 o 
 -15   4  12       12.43        9.96      8.22 o 
 -14   4  12       12.31       18.32      7.43 o 
 -13   4  12        0.18        0.00      5.00 o 
 -12   4  12      125.83      134.81     15.22 o 
 -11   4  12        0.52        2.74      5.08 o 
 -10   4  12      128.26      142.73      8.75 o 
  -9   4  12      288.53      269.46     10.73 o 
  -8   4  12     1230.08     1141.60     19.17 o 
  -7   4  12       76.21       59.04      6.07 o 
  -6   4  12      609.96      581.08     13.05 o 
  -5   4  12       64.78       56.33      5.67 o 
  -4   4  12       36.77       49.51      5.32 o 
  -3   4  12      149.88      157.10      7.58 o 
  -2   4  12       79.22       89.79      5.18 o 
  -1   4  12       14.56       17.78      3.66 o 
   0   4  12      229.56      227.62      7.70 o 
   1   4  12      434.84      445.12     10.14 o 
   2   4  12        5.57        0.05      3.72 o 
   3   4  12       55.85       65.48      5.92 o 
   4   4  12      363.96      329.24     12.34 o 
   5   4  12      284.95      250.23     11.79 o 
   6   4  12        8.37       15.14      6.14 o 
   7   4  12        0.18        0.00      5.72 o 
   8   4  12        5.64        0.00      6.25 o 
   9   4  12       14.63       12.48      7.15 o 
 -15   5  12       28.78       29.05      8.89 o 
 -14   5  12        6.78        4.41      6.84 o 
 -13   5  12       64.99       62.01      7.56 o 
 -12   5  12        7.62        9.41      5.14 o 
 -11   5  12       43.13       40.59      6.34 o 
 -10   5  12       14.04       22.65      5.67 o 
  -9   5  12       84.22       92.72      7.50 o 
  -8   5  12      156.70      152.33      8.74 o 
  -7   5  12      910.72      868.56     16.10 o 
  -6   5  12      166.77      178.66      8.62 o 
  -5   5  12       51.63       66.94      6.08 o 
  -4   5  12       20.53       25.03      5.24 o 
  -3   5  12       27.52       28.24      4.86 o 
  -2   5  12      300.39      309.70      8.07 o 
  -1   5  12       38.31       36.16      4.40 o 
   0   5  12      743.75      704.88     12.28 o 
   1   5  12        0.68        0.00      3.38 o 
   2   5  12      377.17      390.79     10.20 o 
   3   5  12      264.00      258.43      8.97 o 
   4   5  12        0.07        1.21      5.11 o 
   5   5  12       21.03        9.72      5.93 o 
   6   5  12       24.57       14.67      6.26 o 
   7   5  12        0.03        0.00      5.88 o 
   8   5  12      138.81      144.02     11.23 o 
   9   5  12       16.24       16.02     10.72 o 
 -14   6  12        0.99        0.00      6.33 o 
 -13   6  12        2.52        4.93      5.28 o 
 -12   6  12       25.12       39.49      7.80 o 
 -11   6  12      136.80      149.71      9.16 o 
 -10   6  12        9.05        6.86      4.88 o 
  -9   6  12        1.75        1.48      4.23 o 
  -8   6  12      175.23      189.10      9.25 o 
  -7   6  12       72.60       82.98     10.44 o 
  -6   6  12        1.80        0.00      3.95 o 
  -5   6  12        5.95        3.89      3.96 o 
  -4   6  12      272.43      214.29      8.86 o 
  -3   6  12      131.68      130.31      7.39 o 
  -2   6  12      364.73      345.19     10.41 o 
  -1   6  12       16.40       17.03      4.05 o 
   0   6  12        1.75        0.00      3.61 o 
   1   6  12       75.64       73.43      5.90 o 
   2   6  12       64.10       58.43      5.90 o 
   3   6  12        0.42        0.62      4.16 o 
   4   6  12       21.92        9.56      5.53 o 
   5   6  12        2.41        0.00      5.18 o 
   6   6  12       51.15       45.54      7.21 o 
   7   6  12       36.00       36.88     15.44 o 
   8   6  12        0.23        0.00      7.60 o 
   9   6  12       13.11       20.00      9.62 o 
 -14   7  12       12.28       19.45      7.53 o 
 -13   7  12       16.38       30.12      6.41 o 
 -12   7  12        0.40        4.83      5.02 o 
 -11   7  12       84.71       83.11      8.06 o 
 -10   7  12        4.90        4.07      4.99 o 
  -9   7  12       17.96       11.42      4.94 o 
  -8   7  12       10.85       12.16      5.05 o 
  -7   7  12      102.66       95.15      7.42 o 
  -6   7  12       10.84        9.40      4.86 o 
  -5   7  12       75.51      102.05      7.38 o 
  -4   7  12      101.91      111.59      7.57 o 
  -3   7  12       49.07       37.81      5.26 o 
  -2   7  12       96.08       82.02      6.76 o 
  -1   7  12      664.61      714.87     21.34 o 
   0   7  12      263.08      271.05      8.91 o 
   1   7  12       31.52       28.87      5.91 o 
   2   7  12       37.72       33.74      6.14 o 
   3   7  12      184.51      188.57     11.12 o 
   4   7  12       13.92       27.59      7.86 o 
   5   7  12       81.49       71.58      8.41 o 
   6   7  12        3.86        4.39      5.72 o 
   7   7  12       44.13       39.61      9.79 o 
   8   7  12        0.01       10.86     11.61 o 
 -13   8  12        0.01        0.00      5.24 o 
 -12   8  12       14.79       14.15      7.06 o 
 -11   8  12       12.02       12.23      7.21 o 
 -10   8  12        2.34        0.00      6.11 o 
  -9   8  12      194.78      189.26     12.78 o 
  -8   8  12       10.44        6.09      8.66 o 
  -7   8  12      240.29      263.50     13.92 o 
  -6   8  12      280.62      290.46     14.43 o 
  -5   8  12       86.66       89.23      7.27 o 
  -4   8  12        0.54        0.00      5.73 o 
  -3   8  12      147.24      130.50     10.80 o 
  -2   8  12      335.10      330.99     18.87 o 
  -1   8  12      411.35      402.55     12.46 o 
   0   8  12      444.73      492.97     13.73 o 
   1   8  12      293.36      294.59     14.92 o 
   2   8  12      154.60      195.18     10.20 o 
   3   8  12       30.67       43.23      8.76 o 
   4   8  12       13.01       12.53      8.17 o 
   5   8  12       12.89       14.54      6.17 o 
   6   8  12      114.80      145.84     10.51 o 
   7   8  12        4.34        5.34      8.86 o 
   8   8  12        6.44        0.00      7.80 o 
 -13   9  12        0.42        8.38      8.11 o 
 -12   9  12       22.33       24.69      8.80 o 
 -11   9  12        0.47       12.14     10.44 o 
 -10   9  12       22.34       19.08      7.32 o 
  -9   9  12       22.98       21.42      7.49 o 
  -8   9  12        1.19        4.41      6.99 o 
  -7   9  12      102.90      104.21     10.97 o 
  -6   9  12        8.43        9.02      6.48 o 
  -5   9  12        6.98       12.15      7.17 o 
  -4   9  12      483.65      497.76     18.05 o 
  -3   9  12        6.04        0.00      6.04 o 
  -2   9  12        0.30        0.00      6.40 o 
  -1   9  12       15.78        5.25      5.38 o 
   0   9  12      265.01      311.20     11.98 o 
   1   9  12        9.43       12.01      5.89 o 
   2   9  12       61.24       82.68      8.22 o 
   3   9  12      251.58      277.10     12.37 o 
   4   9  12        0.16        0.00      5.35 o 
   5   9  12       53.17       59.09      8.12 o 
   6   9  12        0.05        0.72      6.35 o 
   7   9  12       11.51       19.03      9.17 o 
 -12  10  12        0.01        0.00      7.23 o 
 -11  10  12        0.76        0.00      7.11 o 
 -10  10  12        0.37        0.00      6.91 o 
  -9  10  12        0.67        2.14      6.62 o 
  -8  10  12       88.30      106.25     11.04 o 
  -7  10  12        5.97        2.93      6.67 o 
  -6  10  12       82.50       67.34     13.25 o 
  -5  10  12        8.14        6.22      6.52 o 
  -4  10  12        0.01        0.00      5.81 o 
  -3  10  12       24.73        5.53      6.87 o 
  -2  10  12      323.41      335.35     15.93 o 
  -1  10  12        2.75        3.08      6.60 o 
   0  10  12       23.40       21.27      6.45 o 
   1  10  12       16.24       18.27      5.37 o 
   2  10  12       13.07        7.16      4.86 o 
   3  10  12       28.77       28.87      7.05 o 
   4  10  12       37.33       28.50      7.20 o 
   5  10  12       11.70       17.55      9.85 o 
   6  10  12        8.90        4.28      6.55 o 
 -11  11  12        0.00        0.00      7.37 o 
 -10  11  12       54.55       71.38     10.82 o 
  -9  11  12       15.26       19.42      7.93 o 
  -8  11  12       79.93       75.88     10.46 o 
  -7  11  12        0.01        0.00      6.46 o 
  -6  11  12        1.78        0.00      7.74 o 
  -5  11  12        4.68        2.29      7.01 o 
  -4  11  12       25.18       20.25      7.50 o 
  -3  11  12      169.47      158.98     18.10 o 
  -2  11  12       11.59        4.24      7.05 o 
  -1  11  12      220.20      246.36     12.17 o 
   0  11  12       22.31       20.13      5.53 o 
   1  11  12       15.64       11.80      5.46 o 
   2  11  12        0.20        0.00      4.99 o 
   3  11  12        8.92       14.93      6.79 o 
   4  11  12       35.67       36.82      8.40 o 
   5  11  12        1.61        0.00      6.21 o 
   6  11  12        3.17        3.88      7.07 o 
 -10  12  12        0.79        0.34     13.91 o 
  -9  12  12        0.85        0.00      6.75 o 
  -8  12  12       38.83       39.05      9.37 o 
  -7  12  12       31.91       46.48      7.61 o 
  -6  12  12      113.54      122.21      9.83 o 
  -5  12  12        5.30        2.57      6.08 o 
  -4  12  12       22.93       21.16      6.51 o 
  -3  12  12      167.03      183.18     10.96 o 
  -2  12  12       49.34       56.01      8.21 o 
  -1  12  12        0.21        0.00      5.55 o 
   0  12  12        1.50        0.00      4.86 o 
   1  12  12       30.67       34.28      6.37 o 
   2  12  12       58.60       61.53      7.41 o 
   3  12  12       12.34        5.48      6.80 o 
   4  12  12        0.63        1.08      6.32 o 
   5  12  12        2.48        6.35      6.93 o 
  -9  13  12        1.40        0.11      8.41 o 
  -8  13  12       30.10       39.73     10.04 o 
  -7  13  12       25.13       14.15      8.64 o 
  -6  13  12       20.12       31.17      9.20 o 
  -5  13  12        0.11        2.17      7.57 o 
  -4  13  12       31.42       40.10      9.59 o 
  -3  13  12        3.26        2.94      8.14 o 
  -2  13  12       12.21        8.31     11.43 o 
  -1  13  12        4.30        0.00      5.85 o 
   0  13  12        2.19        0.00      6.22 o 
   1  13  12       96.73      121.33     11.19 o 
   2  13  12       14.06       19.08      6.41 o 
   3  13  12       45.09       40.79      8.45 o 
   4  13  12        0.04        0.00      6.61 o 
  -8  14  12       10.16        4.34      8.05 o 
  -7  14  12       43.45       45.27     11.00 o 
  -6  14  12       27.63       32.83      9.66 o 
  -5  14  12        9.95        3.51      7.78 o 
  -4  14  12        0.96        0.00      9.93 o 
  -3  14  12        1.18        2.01      8.06 o 
  -2  14  12       13.73        8.56      9.13 o 
  -1  14  12       15.91       15.25      9.56 o 
   0  14  12       14.55        9.18     11.13 o 
   1  14  12        0.34        0.00      6.45 o 
   2  14  12        7.46        3.98      8.46 o 
  -5  15  12       13.30       27.78     10.10 o 
  -4  15  12        0.02        3.93      8.18 o 
  -3  15  12        0.05        0.00      7.88 o 
  -2  15  12       16.78       24.30     10.04 o 
  -1  15  12        0.92        0.00      8.05 o 
 -15   0  13       32.92       69.39     15.75 o 
 -13   0  13       11.36       16.64     10.83 o 
 -11   0  13     3142.37     3088.01     56.76 o 
  -9   0  13      844.70      929.04     22.19 o 
  -7   0  13      960.98      912.95     20.60 o 
  -5   0  13      282.96      244.78     11.88 o 
  -3   0  13      288.97      289.22     16.45 o 
  -1   0  13      126.64      113.97     12.39 o 
   1   0  13      113.83      115.34     14.25 o 
   3   0  13      883.34      884.35     33.36 o 
   5   0  13       26.14        9.11     11.25 o 
   7   0  13       28.70        8.38     11.71 o 
   9   0  13      140.77      159.06     24.02 o 
 -15   1  13       11.75       14.51      8.00 o 
 -14   1  13       39.65       29.70      8.74 o 
 -13   1  13       62.31       85.14     15.28 o 
 -12   1  13      302.74      324.16     12.78 o 
 -11   1  13       74.26       66.08      9.57 o 
 -10   1  13     1469.68     1608.51     23.16 o 
  -9   1  13      608.65      641.15     15.25 o 
  -8   1  13       94.08      104.86      7.87 o 
  -7   1  13      419.54      414.89     11.77 o 
  -6   1  13      143.74      138.30      7.87 o 
  -5   1  13       64.66       48.52      5.70 o 
  -4   1  13      384.43      423.31     11.31 o 
  -3   1  13      437.63      401.10     11.14 o 
  -2   1  13       79.75       71.15      6.40 o 
  -1   1  13      109.93      113.88      7.15 o 
   0   1  13       57.34       56.54      7.36 o 
   1   1  13      455.93      432.26     15.83 o 
   2   1  13      388.04      380.64     15.64 o 
   3   1  13      142.46      150.98     14.85 o 
   4   1  13      514.77      507.65     19.64 o 
   5   1  13       82.20       66.21     10.29 o 
   6   1  13       40.28       29.04      9.39 o 
   7   1  13       50.35       46.60     10.57 o 
   8   1  13        4.96        4.27      9.05 o 
   9   1  13        9.00        0.00     10.08 o 
 -15   2  13        0.38        0.00      7.06 o 
 -14   2  13       33.51       34.52      8.27 o 
 -13   2  13        3.44        8.76      5.75 o 
 -12   2  13      524.05      536.98     14.97 o 
 -11   2  13       23.09       21.48      5.79 o 
 -10   2  13      166.10      176.33     11.07 o 
  -9   2  13      204.20      173.65     12.06 o 
  -8   2  13      897.46      900.54     16.57 o 
  -7   2  13       97.94       98.44     11.35 o 
  -6   2  13       47.98       40.02      5.41 o 
  -5   2  13       21.00       15.72      4.46 o 
  -4   2  13      387.44      348.46     13.68 o 
  -3   2  13      308.74      325.64     10.20 o 
  -2   2  13       21.83       25.87      6.26 o 
  -1   2  13       16.54       10.43      4.09 o 
   0   2  13      726.99      672.06     14.72 o 
   1   2  13      209.27      196.12     16.42 o 
   2   2  13      156.68      174.21     12.03 o 
   3   2  13       43.41       42.90      8.69 o 
   4   2  13       58.48       64.21      9.95 o 
   5   2  13        8.46        8.64      7.48 o 
   6   2  13      112.22      110.68     13.10 o 
   7   2  13       17.05       24.71     13.10 o 
   8   2  13       40.64       39.17     11.44 o 
   9   2  13        3.85        0.00      9.50 o 
 -15   3  13        0.57        0.00      7.59 o 
 -14   3  13       15.01       27.09      8.30 o 
 -13   3  13      148.15      147.47      9.67 o 
 -12   3  13      190.50      170.25      9.86 o 
 -11   3  13       38.54       58.57      7.85 o 
 -10   3  13      406.28      388.03     25.87 o 
  -9   3  13     2122.53     2124.17     37.41 o 
  -8   3  13      334.95      362.77     14.21 o 
  -7   3  13       57.95       40.92      5.78 o 
  -6   3  13      368.93      355.09      9.34 o 
  -5   3  13     1151.06     1118.27     21.84 o 
  -4   3  13      200.36      193.73      8.77 o 
  -3   3  13       57.21       39.98      5.13 o 
  -2   3  13      106.56      114.38      7.27 o 
  -1   3  13       64.62       68.72      5.21 o 
   0   3  13      346.86      362.53      9.37 o 
   1   3  13      396.23      370.37      9.78 o 
   2   3  13      956.31      958.75     16.85 o 
   3   3  13        0.36        0.79      4.88 o 
   4   3  13        0.16        0.00      5.44 o 
   5   3  13       48.97       33.66      6.64 o 
   6   3  13       66.28       72.45     12.22 o 
   7   3  13        0.41        0.00      6.01 o 
   8   3  13       18.53        6.58      8.80 o 
   9   3  13        3.18        4.01      8.99 o 
 -14   4  13        0.48        0.00      6.19 o 
 -13   4  13        9.81       14.31      6.03 o 
 -12   4  13       21.17       24.45      7.31 o 
 -11   4  13      184.11      211.96     10.25 o 
 -10   4  13       30.48       33.81      6.05 o 
  -9   4  13      658.96      673.61     15.35 o 
  -8   4  13      302.43      302.69     11.33 o 
  -7   4  13      117.76      111.55     10.65 o 
  -6   4  13       89.93       83.27      5.97 o 
  -5   4  13      107.14      112.11      8.95 o 
  -4   4  13       60.86       65.41      6.27 o 
  -3   4  13      242.37      271.73      9.78 o 
  -2   4  13      610.28      506.17     16.37 o 
  -1   4  13      114.22      104.66      6.29 o 
   0   4  13      161.68      160.83      7.48 o 
   1   4  13     1595.84     1536.76     18.56 o 
   2   4  13       32.48       24.21      4.77 o 
   3   4  13      576.37      580.78     12.74 o 
   4   4  13       74.13       72.95      8.56 o 
   5   4  13       35.72       36.11      6.75 o 
   6   4  13        1.05        0.00      5.60 o 
   7   4  13       38.65       32.39      7.53 o 
   8   4  13        5.95       11.21      7.27 o 
 -14   5  13       18.85       27.64      8.38 o 
 -13   5  13       51.16       52.83      7.32 o 
 -12   5  13       34.78       41.31      6.79 o 
 -11   5  13        7.87        0.00      4.64 o 
 -10   5  13      249.49      245.53     10.50 o 
  -9   5  13      150.36      162.60      9.28 o 
  -8   5  13      548.99      506.53     21.03 o 
  -7   5  13     1519.29     1540.09     22.03 o 
  -6   5  13      571.68      582.60     13.87 o 
  -5   5  13       16.97       10.48      5.69 o 
  -4   5  13       94.85       78.70      7.07 o 
  -3   5  13       56.10       65.38      6.43 o 
  -2   5  13      290.22      284.72      9.99 o 
  -1   5  13     1427.57     1375.29     22.17 o 
   0   5  13      479.24      457.71     10.55 o 
   1   5  13        1.92        0.00      3.87 o 
   2   5  13      229.25      223.13      8.89 o 
   3   5  13      171.98      173.69      8.35 o 
   4   5  13       98.96       88.85      8.61 o 
   5   5  13        8.02        0.00      5.47 o 
   6   5  13        2.95        0.00      5.60 o 
   7   5  13       30.88       25.96     10.25 o 
   8   5  13        0.32        0.00     11.36 o 
 -14   6  13        8.92        0.00      6.80 o 
 -13   6  13        0.22        4.66      5.50 o 
 -12   6  13      158.36      160.06      9.90 o 
 -11   6  13       10.89       16.15      5.58 o 
 -10   6  13        4.60        0.66      4.60 o 
  -9   6  13       74.10       66.08      7.07 o 
  -8   6  13      416.90      384.23     20.11 o 
  -7   6  13      346.82      337.94     11.67 o 
  -6   6  13       25.67       21.66      7.06 o 
  -5   6  13        3.26        4.40      4.45 o 
  -4   6  13      669.11      666.36     17.26 o 
  -3   6  13       67.48       74.89      8.38 o 
  -2   6  13      432.22      437.46     12.20 o 
  -1   6  13      408.20      460.86     12.63 o 
   0   6  13     1036.25      989.87     15.00 o 
   1   6  13      944.45      969.61     22.32 o 
   2   6  13      481.64      504.27     17.06 o 
   3   6  13        0.68        1.18      5.34 o 
   4   6  13      114.86      120.42     11.70 o 
   5   6  13        2.43        0.00      6.75 o 
   6   6  13      132.10      123.07     12.25 o 
   7   6  13       14.06        7.44      7.80 o 
   8   6  13        2.08        2.45      8.12 o 
 -13   7  13       32.08       42.10      7.13 o 
 -12   7  13        0.04        0.00      5.38 o 
 -11   7  13       21.35       26.71      8.21 o 
 -10   7  13      236.51      235.26     10.61 o 
  -9   7  13       21.30       13.97      5.25 o 
  -8   7  13      253.45      259.33     10.61 o 
  -7   7  13       93.85      109.14      8.18 o 
  -6   7  13      146.20      166.13     13.95 o 
  -5   7  13       41.18       45.18      6.05 o 
  -4   7  13      113.90      108.28      7.72 o 
  -3   7  13      232.59      212.77     24.86 o 
  -2   7  13      277.28      289.01     11.41 o 
  -1   7  13      277.14      262.08     13.95 o 
   0   7  13      519.46      508.60     26.34 o 
   1   7  13       17.65       22.91      5.92 o 
   2   7  13      369.60      324.33     11.86 o 
   3   7  13      329.43      331.57     18.77 o 
   4   7  13       29.83       36.12      8.66 o 
   5   7  13        7.78       10.12      7.03 o 
   6   7  13       16.11       18.83      8.36 o 
   7   7  13       10.55       12.97      8.34 o 
 -13   8  13        0.59        0.00      7.22 o 
 -12   8  13       13.67       18.17      7.93 o 
 -11   8  13       55.81       66.24     10.50 o 
 -10   8  13       18.67       13.13     12.83 o 
  -9   8  13      107.22      120.10     11.72 o 
  -8   8  13       15.98       18.09      7.33 o 
  -7   8  13       86.44       97.43     10.58 o 
  -6   8  13       32.88       35.59      8.01 o 
  -5   8  13      189.83      171.57     13.64 o 
  -4   8  13       72.56       74.89      9.90 o 
  -3   8  13      242.98      267.12     13.86 o 
  -2   8  13      497.29      493.65     18.23 o 
  -1   8  13      154.67      176.86     25.99 o 
   0   8  13      305.38      316.00     11.88 o 
   1   8  13      161.25      189.78     10.19 o 
   2   8  13        2.52        1.85      5.22 o 
   3   8  13       14.60        9.61      7.39 o 
   4   8  13       34.54       22.83      8.01 o 
   5   8  13       61.24       80.79      9.17 o 
   6   8  13        0.78        0.00      6.09 o 
   7   8  13        7.06        9.35      8.43 o 
 -12   9  13        3.83        6.81      7.81 o 
 -11   9  13       41.92       34.61      8.62 o 
 -10   9  13        1.04        5.18      7.06 o 
  -9   9  13       54.24       73.37     10.81 o 
  -8   9  13      105.59      115.00     11.06 o 
  -7   9  13      167.01      182.88     13.00 o 
  -6   9  13        2.85        0.00      5.73 o 
  -5   9  13       17.86        8.06      7.12 o 
  -4   9  13        7.74        9.14      6.42 o 
  -3   9  13      101.18      105.21     10.83 o 
  -2   9  13      172.49      181.39     14.05 o 
  -1   9  13     1069.40     1098.14     25.92 o 
   0   9  13       15.22       21.22      7.82 o 
   1   9  13       23.60       18.62      5.76 o 
   2   9  13       19.10       14.00      6.93 o 
   3   9  13      282.57      319.01     27.46 o 
   4   9  13        2.60        1.57      5.88 o 
   5   9  13       10.15        8.54      6.50 o 
   6   9  13        6.36        8.37      6.88 o 
 -12  10  13       10.58       11.76      8.30 o 
 -11  10  13      150.53      185.49     14.30 o 
 -10  10  13        0.47        0.00      6.89 o 
  -9  10  13       12.61       13.15      8.11 o 
  -8  10  13      136.44      133.76     12.08 o 
  -7  10  13       13.09       12.69      7.51 o 
  -6  10  13       12.58        9.98      7.23 o 
  -5  10  13       19.29       13.69      7.71 o 
  -4  10  13        0.46        5.44      6.86 o 
  -3  10  13      130.74      142.32     25.51 o 
  -2  10  13      198.62      204.03     20.49 o 
  -1  10  13        0.42        3.26      6.95 o 
   0  10  13       30.21       43.68      9.06 o 
   1  10  13        0.15        0.00      5.12 o 
   2  10  13       73.14       86.01      7.70 o 
   3  10  13        8.48        9.62      6.54 o 
   4  10  13      117.14      143.90     10.94 o 
   5  10  13        8.56        0.00      6.32 o 
 -11  11  13       29.65       26.57      9.98 o 
 -10  11  13        4.26        0.00      7.66 o 
  -9  11  13        9.82       13.06      8.17 o 
  -8  11  13       10.36       15.53      7.99 o 
  -7  11  13       37.04       47.24     12.21 o 
  -6  11  13        1.27        2.35      7.34 o 
  -5  11  13      121.75      107.69     11.52 o 
  -4  11  13        0.57        4.31      6.53 o 
  -3  11  13       31.42       43.54      9.18 o 
  -2  11  13      110.39      130.95     24.04 o 
  -1  11  13       42.67       34.30      8.80 o 
   0  11  13       56.10       50.85      8.24 o 
   1  11  13        9.23        8.81      5.56 o 
   2  11  13        9.65       13.47      5.65 o 
   3  11  13        0.05        0.00      6.07 o 
   4  11  13       45.09       53.07      8.66 o 
   5  11  13        1.19        0.50      6.48 o 
 -10  12  13       34.80       14.79     14.05 o 
  -9  12  13       50.61       58.12     10.78 o 
  -8  12  13       80.49      108.12     10.10 o 
  -7  12  13       23.45       30.80      8.68 o 
  -6  12  13        2.55        0.00      6.83 o 
  -5  12  13        3.12        0.00      5.37 o 
  -4  12  13        1.68        3.33      5.97 o 
  -3  12  13       11.36       11.20      6.49 o 
  -2  12  13       52.37       43.15      9.77 o 
  -1  12  13        1.07        0.95      5.89 o 
   0  12  13       30.12       45.19      8.42 o 
   1  12  13       34.03       34.27      8.10 o 
   2  12  13       49.95       50.68      8.98 o 
   3  12  13        5.67        0.90      6.62 o 
   4  12  13        1.24        0.00      6.46 o 
  -8  13  13       29.09       31.20     10.06 o 
  -7  13  13        2.86        0.00      7.18 o 
  -6  13  13       30.50       26.00      9.20 o 
  -5  13  13        1.66        0.00      7.81 o 
  -4  13  13        7.48        7.51      8.46 o 
  -3  13  13        1.85        5.11      8.52 o 
  -2  13  13       13.99       10.93      6.51 o 
  -1  13  13       39.98       52.76      9.07 o 
   0  13  13        0.05        3.29      7.21 o 
   1  13  13        5.85       10.26      7.16 o 
   2  13  13        2.71        0.00      6.96 o 
  -6  14  13       20.69       21.64      9.33 o 
  -5  14  13        0.11        1.80      7.74 o 
  -4  14  13        0.27        0.81      8.46 o 
  -3  14  13        7.14        5.18     13.57 o 
  -2  14  13        1.31        0.00      8.47 o 
  -1  14  13        0.13        0.00     12.34 o 
   0  14  13        3.63       11.88      9.07 o 
 -14   0  14       63.27       98.39     16.18 o 
 -12   0  14      327.80      361.10     22.76 o 
 -10   0  14      872.94      948.37     33.16 o 
  -8   0  14      376.89      427.80     16.24 o 
  -6   0  14       90.46       99.97      9.58 o 
  -4   0  14      145.18      114.94     12.43 o 
  -2   0  14       62.93       67.42     10.92 o 
   0   0  14      138.22      125.32     14.50 o 
   2   0  14       49.76       57.68     13.07 o 
   4   0  14      367.73      374.38     25.59 o 
   6   0  14        1.86        4.56     10.58 o 
   8   0  14       53.32       63.97     18.24 o 
 -14   1  14        0.80        0.00      6.97 o 
 -13   1  14       67.49       69.51     11.31 o 
 -12   1  14      168.63      189.94     10.79 o 
 -11   1  14       31.85       32.43      7.14 o 
 -10   1  14      619.64      648.20     29.57 o 
  -9   1  14      546.77      565.83     14.68 o 
  -8   1  14      196.60      186.81      9.78 o 
  -7   1  14        9.79       11.53      4.03 o 
  -6   1  14       43.75       38.55      6.09 o 
  -5   1  14      245.00      217.73      9.39 o 
  -4   1  14        0.05        0.00      3.60 o 
  -3   1  14      440.49      423.76     12.04 o 
  -2   1  14       44.10       46.87      5.80 o 
  -1   1  14        5.42        4.42      5.63 o 
   0   1  14       15.12       12.85      6.21 o 
   1   1  14      243.30      247.48     13.21 o 
   2   1  14      147.00      154.20     11.90 o 
   3   1  14       10.04       16.48      7.85 o 
   4   1  14       86.99       83.43     13.87 o 
   5   1  14        6.50        5.19      7.11 o 
   6   1  14       32.81       49.27     10.54 o 
   7   1  14       82.63       82.33     12.73 o 
   8   1  14        1.42        0.00      8.58 o 
 -14   2  14        8.15        9.64      8.40 o 
 -13   2  14       27.67       25.26      6.80 o 
 -12   2  14       45.76       56.02      7.68 o 
 -11   2  14      948.14      884.61     18.60 o 
 -10   2  14       28.02       24.38      6.23 o 
  -9   2  14       38.29       23.98      5.92 o 
  -8   2  14       30.97       28.67      5.80 o 
  -7   2  14      514.00      511.22     16.49 o 
  -6   2  14       64.43       69.88      6.76 o 
  -5   2  14        4.34        1.36      4.20 o 
  -4   2  14      298.97      288.50     10.29 o 
  -3   2  14       88.37       79.07      6.95 o 
  -2   2  14        2.02        0.81      3.87 o 
  -1   2  14       29.76       43.05      5.95 o 
   0   2  14        0.04        0.00      3.90 o 
   1   2  14      168.54      177.62     11.85 o 
   2   2  14      448.76      418.05     16.90 o 
   3   2  14      383.75      378.56     22.48 o 
   4   2  14       61.80       43.11      9.42 o 
   5   2  14       29.39       44.07     10.02 o 
   6   2  14        1.42        0.00      9.11 o 
   7   2  14       42.97       51.49     11.19 o 
   8   2  14        5.47        3.64      9.19 o 
 -14   3  14        6.73        9.48      7.98 o 
 -13   3  14       66.18       79.77      8.52 o 
 -12   3  14       26.43       32.90      6.52 o 
 -11   3  14      159.56      174.25     10.03 o 
 -10   3  14       67.36       79.74      7.92 o 
  -9   3  14      209.01      227.83     10.53 o 
  -8   3  14       32.59       21.83      5.98 o 
  -7   3  14       35.29       22.42      5.67 o 
  -6   3  14      237.27      246.53     10.00 o 
  -5   3  14       83.57       91.88      7.42 o 
  -4   3  14       38.97       34.32      5.34 o 
  -3   3  14      278.80      243.78     26.61 o 
  -2   3  14       67.85       67.13      6.79 o 
  -1   3  14      297.17      254.82     10.05 o 
   0   3  14       34.73       31.87      5.82 o 
   1   3  14      210.14      222.93      8.85 o 
   2   3  14      642.72      658.50     13.19 o 
   3   3  14       45.01       49.50      7.95 o 
   4   3  14       46.83       44.25      7.17 o 
   5   3  14       39.50       24.88      6.49 o 
   6   3  14       66.55       46.72     10.34 o 
   7   3  14       24.85       16.30      9.36 o 
   8   3  14       36.24       33.12     11.10 o 
 -14   4  14        0.01        0.56      7.06 o 
 -13   4  14        0.68        3.04      5.34 o 
 -12   4  14       61.35       55.60      7.43 o 
 -11   4  14        4.65        0.00      4.85 o 
 -10   4  14       73.90       75.08      7.54 o 
  -9   4  14       92.82       95.10      8.30 o 
  -8   4  14     1971.12     1978.89     30.89 o 
  -7   4  14      910.47      876.09     27.11 o 
  -6   4  14       23.82       25.84      5.42 o 
  -5   4  14       42.70       50.23      6.25 o 
  -4   4  14      679.46      635.84     14.74 o 
  -3   4  14       22.03       20.68      5.79 o 
  -2   4  14      228.27      208.48      9.26 o 
  -1   4  14      566.69      535.88     13.65 o 
   0   4  14      292.66      293.09      9.71 o 
   1   4  14       43.92       35.64      5.92 o 
   2   4  14        2.50        4.86      4.14 o 
   3   4  14        4.22        3.88      3.92 o 
   4   4  14       15.18       11.47      5.51 o 
   5   4  14       41.73       34.09      6.89 o 
   6   4  14        2.28        0.00      5.89 o 
   7   4  14        3.64       13.79      7.00 o 
 -14   5  14       25.40       35.03     11.10 o 
 -13   5  14       18.16       28.98      6.76 o 
 -12   5  14        2.11        0.00      4.97 o 
 -11   5  14       63.57       73.99      9.15 o 
 -10   5  14       31.52       39.62      6.63 o 
  -9   5  14       21.65       22.85      5.54 o 
  -8   5  14       18.92       15.99      5.44 o 
  -7   5  14      188.19      198.18     11.47 o 
  -6   5  14        0.05        0.00      4.14 o 
  -5   5  14      168.03      163.82      8.95 o 
  -4   5  14        3.24        2.84      4.49 o 
  -3   5  14        2.17        6.06      4.30 o 
  -2   5  14       65.32       55.78      6.41 o 
  -1   5  14      153.87      165.45      9.02 o 
   0   5  14      813.26      720.12     16.22 o 
   1   5  14        1.11        0.00      3.88 o 
   2   5  14      331.06      343.58     10.34 o 
   3   5  14       36.69       43.37     11.35 o 
   4   5  14      181.91      190.66     11.06 o 
   5   5  14        1.20        1.31      5.57 o 
   6   5  14       11.54        8.90      6.37 o 
   7   5  14       30.37       16.83     13.22 o 
 -13   6  14       12.62       13.66      7.46 o 
 -12   6  14        1.03        0.11      5.27 o 
 -11   6  14        7.79        7.41      5.27 o 
 -10   6  14       14.51       23.62     10.66 o 
  -9   6  14      264.64      280.94     18.79 o 
  -8   6  14       71.43       91.52      8.13 o 
  -7   6  14      234.07      212.44     12.57 o 
  -6   6  14      641.50      626.28     34.54 o 
  -5   6  14      216.71      216.23      9.88 o 
  -4   6  14        8.03        1.90      4.31 o 
  -3   6  14      740.22      655.82     14.86 o 
  -2   6  14      138.40      131.38      8.54 o 
  -1   6  14        1.05        2.45      4.63 o 
   0   6  14       52.63       53.00      7.10 o 
   1   6  14      545.23      594.90     19.07 o 
   2   6  14        7.01        2.74      4.18 o 
   3   6  14        1.30        2.03     13.08 o 
   4   6  14       29.33       27.80      8.08 o 
   5   6  14       11.70        7.07      7.43 o 
   6   6  14        0.00        4.58      7.30 o 
   7   6  14        0.92        0.00      7.95 o 
 -13   7  14        1.89        0.00      5.77 o 
 -12   7  14        1.99        0.77      5.30 o 
 -11   7  14       21.81       34.85      6.84 o 
 -10   7  14        1.18        1.82      5.15 o 
  -9   7  14        5.81        0.00      6.01 o 
  -8   7  14       30.71       24.08      7.50 o 
  -7   7  14      106.14      120.84      8.69 o 
  -6   7  14      675.91      662.15     19.27 o 
  -5   7  14        8.13        6.14      4.69 o 
  -4   7  14       85.81       67.61      6.83 o 
  -3   7  14       83.09       94.96      7.87 o 
  -2   7  14      107.44      113.40     11.35 o 
  -1   7  14      563.54      613.29     19.39 o 
   0   7  14        0.20        0.00      7.73 o 
   1   7  14        7.77        1.15      5.31 o 
   2   7  14        0.05        0.00      4.63 o 
   3   7  14      129.19      139.18     12.70 o 
   4   7  14        7.48        0.45      6.56 o 
   5   7  14        2.02        2.06      7.57 o 
   6   7  14       26.63       31.11      8.99 o 
 -12   8  14       62.42       75.45     15.76 o 
 -11   8  14        5.90       20.45      8.42 o 
 -10   8  14       25.71       25.60      7.91 o 
  -9   8  14      211.12      222.60     14.65 o 
  -8   8  14       13.84        6.80     10.12 o 
  -7   8  14      132.06       97.59     11.26 o 
  -6   8  14        0.78        0.00      7.05 o 
  -5   8  14        4.39        2.53      6.86 o 
  -4   8  14        5.96        2.02      6.43 o 
  -3   8  14        1.23        0.00      5.62 o 
  -2   8  14      226.87      201.51     12.95 o 
  -1   8  14        0.07        0.00      6.35 o 
   0   8  14       36.90       63.01     10.08 o 
   1   8  14      116.07      114.74     15.00 o 
   2   8  14      265.06      270.63     11.62 o 
   3   8  14        0.32        0.00      6.92 o 
   4   8  14       40.36       46.79      9.29 o 
   5   8  14       20.69       23.25      7.13 o 
   6   8  14        8.64        5.24      7.91 o 
 -12   9  14        0.15        0.00      6.82 o 
 -11   9  14       10.73       11.63     11.52 o 
 -10   9  14      102.16      110.44     12.05 o 
  -9   9  14        2.35        0.00      6.62 o 
  -8   9  14        3.51        0.00      9.54 o 
  -7   9  14       29.85       29.70      8.40 o 
  -6   9  14      118.07      100.99     11.01 o 
  -5   9  14       78.99       58.66      9.24 o 
  -4   9  14      100.56      100.10     18.46 o 
  -3   9  14       15.13       23.19      7.71 o 
  -2   9  14       91.33      127.51     12.57 o 
  -1   9  14        2.60        3.68      6.59 o 
   0   9  14        7.33        0.00      6.23 o 
   1   9  14       60.27       61.00     10.03 o 
   2   9  14       32.49       54.93      7.73 o 
   3   9  14       14.19       17.72      8.49 o 
   4   9  14        0.41        0.00      5.81 o 
   5   9  14       31.37       38.62      8.12 o 
 -11  10  14       25.39       17.99      8.86 o 
 -10  10  14        6.50       17.51     13.16 o 
  -9  10  14        0.63        4.94      7.07 o 
  -8  10  14        0.37        0.00      6.67 o 
  -7  10  14       15.15       13.26      7.06 o 
  -6  10  14      222.60      221.95     14.41 o 
  -5  10  14       23.73       34.27      8.81 o 
  -4  10  14      133.18      126.59     18.67 o 
  -3  10  14        4.29        1.67      6.97 o 
  -2  10  14       30.82       26.86      8.12 o 
  -1  10  14        5.92        1.39      7.73 o 
   0  10  14        9.71        9.27      8.18 o 
   1  10  14       27.46       41.77      9.38 o 
   2  10  14      119.77      129.50     10.60 o 
   3  10  14        4.65        0.00      5.90 o 
   4  10  14       79.48      101.56     10.39 o 
 -10  11  14       95.74      120.27     14.59 o 
  -9  11  14       54.33       73.52     11.51 o 
  -8  11  14        4.08        1.31      8.04 o 
  -7  11  14       34.03       36.99      9.30 o 
  -6  11  14       22.86       23.53      8.47 o 
  -5  11  14        3.17        7.01      7.68 o 
  -4  11  14       10.67        2.53     10.14 o 
  -3  11  14       30.29       28.66      8.60 o 
  -2  11  14       24.06       23.07      8.60 o 
  -1  11  14       12.69       20.30      8.57 o 
   0  11  14       27.50       17.08      7.40 o 
   1  11  14        0.42        0.00      6.42 o 
   2  11  14        5.08        5.46      8.47 o 
   3  11  14        2.24        0.00      6.53 o 
  -9  12  14       10.71       15.76      9.14 o 
  -8  12  14        0.40        0.41      7.86 o 
  -7  12  14        7.84       13.30     17.09 o 
  -6  12  14        6.13       19.58      8.20 o 
  -5  12  14        3.08        1.39      7.74 o 
  -4  12  14        1.42        8.96      8.14 o 
  -3  12  14        0.33        0.00      5.86 o 
  -2  12  14        2.31        0.16      6.45 o 
  -1  12  14       21.92       31.05      7.69 o 
   0  12  14       28.01       32.92      7.75 o 
   1  12  14        5.00        0.00      6.77 o 
   2  12  14        0.01        4.54      8.91 o 
  -7  13  14       11.67        7.59      8.74 o 
  -6  13  14        3.39       13.18      8.38 o 
  -5  13  14        7.41        0.00      8.35 o 
  -4  13  14        2.14        0.15      6.19 o 
  -3  13  14        0.43        0.00      5.85 o 
  -2  13  14        0.39        0.00      6.10 o 
  -1  13  14        0.33        0.00      6.71 o 
   0  13  14        0.00        0.00      6.91 o 
 -13   0  15        2.33        4.36      9.85 o 
 -11   0  15        9.40        0.00      8.29 o 
  -9   0  15      114.72      119.85     15.87 o 
  -7   0  15      106.01      124.52     15.61 o 
  -5   0  15      442.82      453.28     22.36 o 
  -3   0  15      144.65      136.69     13.87 o 
  -1   0  15      209.92      183.19     15.88 o 
   1   0  15       70.09       70.24     13.00 o 
   3   0  15      551.02      551.88     29.30 o 
   5   0  15       15.71       15.10     13.68 o 
   7   0  15      105.60      146.55     22.45 o 
 -14   1  15        2.69        2.93      7.40 o 
 -13   1  15       14.63       14.09      7.62 o 
 -12   1  15        2.35        3.14      5.60 o 
 -11   1  15        2.43        9.24      5.92 o 
 -10   1  15       22.91       15.35      5.69 o 
  -9   1  15      115.44      122.34      9.46 o 
  -8   1  15      118.06      113.88      8.89 o 
  -7   1  15       89.88      108.74      8.41 o 
  -6   1  15      232.02      233.79     10.72 o 
  -5   1  15       98.61       94.21      7.66 o 
  -4   1  15        0.64        0.00      6.31 o 
  -3   1  15      147.25      157.66      9.27 o 
  -2   1  15       14.64       18.33      5.94 o 
  -1   1  15       20.17       18.06      6.20 o 
   0   1  15      131.85      119.68     10.94 o 
   1   1  15        1.72        0.00      5.48 o 
   2   1  15       16.20       14.96      7.08 o 
   3   1  15        3.60        0.00      6.77 o 
   4   1  15       47.20       54.01     10.21 o 
   5   1  15      127.19      118.45     13.47 o 
   6   1  15       43.19       39.54     10.34 o 
   7   1  15       41.89       50.52     12.63 o 
 -14   2  15        2.07        0.00      7.08 o 
 -13   2  15       61.44       63.58      8.41 o 
 -12   2  15       34.72       35.80      7.15 o 
 -11   2  15       10.86        5.27      5.52 o 
 -10   2  15      102.66       86.03     10.88 o 
  -9   2  15      200.91      197.27     10.24 o 
  -8   2  15      281.32      264.16     11.07 o 
  -7   2  15       38.86       32.75      6.04 o 
  -6   2  15       73.42       65.17      7.17 o 
  -5   2  15       74.20       82.00      8.66 o 
  -4   2  15      322.67      347.57     11.62 o 
  -3   2  15       22.47       18.90      5.20 o 
  -2   2  15      215.06      180.60      9.27 o 
  -1   2  15       22.89       31.61      6.19 o 
   0   2  15      272.20      299.06     14.98 o 
   1   2  15        0.29        4.89      6.26 o 
   2   2  15      143.73      147.35     12.44 o 
   3   2  15        5.14        0.00      7.78 o 
   4   2  15       65.82       74.15     11.14 o 
   5   2  15       45.82       41.83     10.07 o 
   6   2  15        8.63        0.00      8.09 o 
   7   2  15       28.19       29.10     10.26 o 
 -14   3  15       10.07       22.62      8.44 o 
 -13   3  15        2.85       16.02      6.44 o 
 -12   3  15       57.24       55.04      7.61 o 
 -11   3  15       12.73       13.22      6.50 o 
 -10   3  15      217.41      197.56     10.71 o 
  -9   3  15      158.42      145.55      9.69 o 
  -8   3  15      164.95      167.62     10.70 o 
  -7   3  15      590.13      588.84     23.49 o 
  -6   3  15        6.28        2.43      4.70 o 
  -5   3  15      218.89      245.00     10.33 o 
  -4   3  15       33.52       42.01      6.08 o 
  -3   3  15      183.74      132.97      8.23 o 
  -2   3  15        0.21        0.00      3.76 o 
  -1   3  15      200.52      203.11      9.56 o 
   0   3  15       14.07       19.82      5.51 o 
   1   3  15      307.24      270.80     12.99 o 
   2   3  15       32.49       36.12      8.64 o 
   3   3  15       24.54       18.31      7.97 o 
   4   3  15       63.85       55.44     10.34 o 
   5   3  15        2.74        0.80      7.89 o 
   6   3  15      107.04      124.04     14.34 o 
   7   3  15       10.89        0.00      9.72 o 
 -13   4  15       29.28       47.95      7.48 o 
 -12   4  15       26.79       29.39      6.95 o 
 -11   4  15       16.00       20.41      6.04 o 
 -10   4  15        8.10        4.93      5.20 o 
  -9   4  15      133.27      153.62      9.81 o 
  -8   4  15       13.66       17.57      5.69 o 
  -7   4  15        0.03        0.00      4.80 o 
  -6   4  15      202.94      179.57     15.81 o 
  -5   4  15      118.52      117.91      8.24 o 
  -4   4  15       32.54       35.86      5.89 o 
  -3   4  15        8.14        2.62      4.38 o 
  -2   4  15       55.96       74.48      7.26 o 
  -1   4  15       28.50       25.61      5.77 o 
   0   4  15       63.18       67.27      7.29 o 
   1   4  15        4.22        0.00      4.65 o 
   2   4  15        2.92        2.35      4.08 o 
   3   4  15        7.28       16.52      8.25 o 
   4   4  15       12.51        1.23      5.47 o 
   5   4  15      103.95       89.95     10.52 o 
   6   4  15        0.02        0.00      6.06 o 
 -13   5  15       19.43       22.00      6.75 o 
 -12   5  15        0.93        0.00      5.54 o 
 -11   5  15      130.75      151.00     10.30 o 
 -10   5  15       14.24       18.93      5.89 o 
  -9   5  15       67.83       83.36      8.09 o 
  -8   5  15       79.16       76.50      9.86 o 
  -7   5  15      674.28      694.19     16.56 o 
  -6   5  15      488.86      451.05     18.53 o 
  -5   5  15       15.84        6.55      4.66 o 
  -4   5  15        2.62        0.00      4.07 o 
  -3   5  15        1.58        0.00      4.53 o 
  -2   5  15       73.03       74.56      7.58 o 
  -1   5  15       54.59       46.69      6.44 o 
   0   5  15        0.23        0.00      4.62 o 
   1   5  15        1.46        0.00      4.58 o 
   2   5  15        7.30        0.00      4.08 o 
   3   5  15        8.20        0.95      5.32 o 
   4   5  15        2.92        2.43      5.44 o 
   5   5  15       83.69      110.36     12.45 o 
   6   5  15       14.06        2.15      8.48 o 
 -13   6  15      114.60      115.83      9.90 o 
 -12   6  15       27.77       34.70      7.05 o 
 -11   6  15        8.65       16.59      6.32 o 
 -10   6  15       73.84       74.60      7.95 o 
  -9   6  15        7.14       12.10      5.58 o 
  -8   6  15       91.07      110.63      8.95 o 
  -7   6  15        0.85        0.00      4.86 o 
  -6   6  15      135.33      126.10      9.13 o 
  -5   6  15       25.30       13.10      5.23 o 
  -4   6  15      110.59      112.21      8.06 o 
  -3   6  15      139.12      134.60      8.45 o 
  -2   6  15       16.85       16.11      5.45 o 
  -1   6  15       29.53       30.15      9.15 o 
   0   6  15       92.74      103.41      8.44 o 
   1   6  15        7.05        1.18      6.32 o 
   2   6  15        0.41        4.49      5.12 o 
   3   6  15        1.97        6.05      6.81 o 
   4   6  15       89.65       99.61     11.52 o 
   5   6  15       46.81       53.29     10.12 o 
   6   6  15        0.72        0.00      8.04 o 
 -12   7  15       47.57       64.37     23.10 o 
 -11   7  15       28.26       35.18      9.10 o 
 -10   7  15       53.70       44.59      9.37 o 
  -9   7  15        6.72        2.83      6.61 o 
  -8   7  15      247.47      265.44     15.23 o 
  -7   7  15       16.82       15.14      5.56 o 
  -6   7  15        0.43        0.00      4.55 o 
  -5   7  15       52.07       51.02      6.76 o 
  -4   7  15       19.97       26.87      8.02 o 
  -3   7  15        5.84        4.42      6.84 o 
  -2   7  15       50.73       48.03      9.09 o 
  -1   7  15       20.00       19.45      7.40 o 
   0   7  15       12.37       11.52      8.99 o 
   1   7  15       34.40       38.54     10.61 o 
   2   7  15       17.03       24.66      7.86 o 
   3   7  15        0.34        0.00      6.97 o 
   4   7  15        0.78        1.64      7.26 o 
   5   7  15        0.66        0.00      9.33 o 
 -12   8  15        6.31        0.00      7.17 o 
 -11   8  15        0.79        0.00     10.11 o 
 -10   8  15        0.01        0.00      8.81 o 
  -9   8  15       20.07       19.10      7.51 o 
  -8   8  15        0.20        0.00      6.39 o 
  -7   8  15        0.02        0.00      6.25 o 
  -6   8  15        1.97        3.40      6.20 o 
  -5   8  15      124.29      156.01     13.52 o 
  -4   8  15        1.62        4.75      6.48 o 
  -3   8  15        4.97        1.34     10.66 o 
  -2   8  15      165.24      142.98     11.78 o 
  -1   8  15        0.12        1.45      6.19 o 
   0   8  15        0.67        0.00      6.17 o 
   1   8  15        2.67        2.56      6.41 o 
   2   8  15       11.28        0.00     11.62 o 
   3   8  15       41.34       65.85     20.18 o 
   4   8  15        0.18        3.28      7.32 o 
   5   8  15        5.65        0.00      6.31 o 
 -11   9  15       18.06       17.31     14.00 o 
 -10   9  15        4.32        0.00      6.91 o 
  -9   9  15       13.26       11.19      7.73 o 
  -8   9  15       13.79        6.94      7.85 o 
  -7   9  15       17.81       22.47      9.32 o 
  -6   9  15        0.03        0.00      6.01 o 
  -5   9  15      220.38      239.64     14.66 o 
  -4   9  15        0.79        2.72      9.15 o 
  -3   9  15       41.25       55.70      9.73 o 
  -2   9  15       37.31       41.80      9.13 o 
  -1   9  15       20.79       21.25      8.29 o 
   0   9  15        9.41        5.33      9.27 o 
   1   9  15        3.91        4.14      7.29 o 
   2   9  15        0.05        0.00     11.69 o 
   3   9  15      241.80      328.28     17.29 o 
   4   9  15        0.30        0.00      5.96 o 
 -10  10  15        3.75        0.00      8.44 o 
  -9  10  15       31.05       55.49     11.17 o 
  -8  10  15        6.37       12.04      7.79 o 
  -7  10  15       32.30       23.11      8.38 o 
  -6  10  15       89.45      112.25     12.92 o 
  -5  10  15      185.61      196.83     14.32 o 
  -4  10  15        1.21        0.11      6.44 o 
  -3  10  15        4.32        0.00      8.57 o 
  -2  10  15        1.12        3.58      7.12 o 
  -1  10  15       55.90       75.36     10.61 o 
   0  10  15       14.71       22.36     16.52 o 
   1  10  15        5.32        8.50      8.17 o 
   2  10  15        0.01        0.00     10.49 o 
   3  10  15        0.00        0.00      8.37 o 
  -9  11  15        0.02        0.00      7.68 o 
  -8  11  15       14.15        6.68      8.83 o 
  -7  11  15       18.87       21.98      9.09 o 
  -6  11  15        2.40        0.00      6.84 o 
  -5  11  15       14.24        7.45      7.47 o 
  -4  11  15      178.35      165.70     13.63 o 
  -3  11  15       29.81       45.60      9.64 o 
  -2  11  15       15.72       25.48      9.42 o 
  -1  11  15       37.72       46.52     10.40 o 
   0  11  15       21.80       45.23     16.44 o 
   1  11  15       10.32       11.05      9.64 o 
   2  11  15       61.17       89.22     13.06 o 
  -7  12  15      111.74      129.01     46.59 o 
  -6  12  15       31.07       54.47     11.22 o 
  -5  12  15        0.26        0.00      7.54 o 
  -4  12  15       79.05       77.96     11.57 o 
  -3  12  15       16.60       19.62      8.95 o 
  -2  12  15       46.06       43.89      8.72 o 
  -1  12  15       10.21        8.44      7.26 o 
   0  12  15        0.37        1.52      7.34 o 
  -4  13  15        0.06        0.00      6.13 o 
 -12   0  16       46.63       53.32     12.66 o 
 -10   0  16       15.11       18.32     10.01 o 
  -8   0  16      234.07      243.31     19.31 o 
  -6   0  16      164.28      163.30     17.01 o 
  -4   0  16      665.86      605.45     26.64 o 
  -2   0  16      141.98      127.11     14.90 o 
   0   0  16        2.41        9.46      9.55 o 
   2   0  16       33.80       29.95     11.48 o 
   4   0  16       82.28       79.13     16.59 o 
   6   0  16       31.38       29.04     13.59 o 
 -13   1  16       33.34       39.51     10.00 o 
 -12   1  16      180.71      174.70     13.63 o 
 -11   1  16       11.79        9.14      6.11 o 
 -10   1  16        3.35        0.00      4.78 o 
  -9   1  16       23.83       17.76      5.99 o 
  -8   1  16      104.86      118.56      9.20 o 
  -7   1  16      479.39      448.22     14.25 o 
  -6   1  16      672.99      651.25     16.26 o 
  -5   1  16       85.82       74.26      7.56 o 
  -4   1  16      464.73      403.01     12.95 o 
  -3   1  16      162.97      107.22     10.42 o 
  -2   1  16       17.89       17.83      6.62 o 
  -1   1  16       37.18       22.59      7.22 o 
   0   1  16       26.77       14.51      6.95 o 
   1   1  16       97.60       86.19     11.00 o 
   2   1  16       29.91       45.29      9.31 o 
   3   1  16       13.23        4.06      7.59 o 
   4   1  16       37.01       32.01      9.01 o 
   5   1  16       13.44        3.12      9.29 o 
   6   1  16       36.41       21.57     10.13 o 
 -13   2  16       40.14       33.91      7.31 o 
 -12   2  16        0.01        3.25      5.65 o 
 -11   2  16       62.85       75.77      8.40 o 
 -10   2  16       43.25       34.03      6.67 o 
  -9   2  16      304.96      322.49     12.65 o 
  -8   2  16       58.58       66.80      7.85 o 
  -7   2  16        1.89        0.00      4.64 o 
  -6   2  16       39.25       41.56      7.76 o 
  -5   2  16     1202.91     1091.23     20.27 o 
  -4   2  16       29.22       25.45      6.17 o 
  -3   2  16        1.48        0.00      4.45 o 
  -2   2  16        1.03        6.11      4.80 o 
  -1   2  16      304.45      270.25     18.02 o 
   0   2  16       51.88       47.01      8.91 o 
   1   2  16        5.26        0.13      6.52 o 
   2   2  16        1.87        2.72      6.64 o 
   3   2  16       69.45       81.63     11.64 o 
   4   2  16       19.66       13.32      7.96 o 
   5   2  16        7.60        0.00      7.46 o 
   6   2  16        1.47        9.10     12.96 o 
 -13   3  16       32.08       33.80      7.75 o 
 -12   3  16       21.36       24.45      7.03 o 
 -11   3  16       33.64       44.23      7.38 o 
 -10   3  16       11.60       11.76      5.74 o 
  -9   3  16        0.00        6.84      5.23 o 
  -8   3  16       15.31       20.43      6.23 o 
  -7   3  16        1.69        1.13      5.08 o 
  -6   3  16       22.37       18.43      5.79 o 
  -5   3  16      160.82      164.32     14.87 o 
  -4   3  16      221.26      206.30     10.13 o 
  -3   3  16      188.09      165.86      9.37 o 
  -2   3  16      125.70      136.61      9.13 o 
  -1   3  16      185.09      186.17     14.41 o 
   0   3  16      276.70      283.01     11.80 o 
   1   3  16       32.55       28.20      7.78 o 
   2   3  16       20.09       15.95      7.80 o 
   3   3  16        0.23        0.00      6.61 o 
   4   3  16        1.80        4.09      8.42 o 
   5   3  16       23.40       23.58      9.59 o 
   6   3  16       21.94        0.00      8.75 o 
 -13   4  16       84.20       84.99      9.22 o 
 -12   4  16        0.05        0.00      5.19 o 
 -11   4  16        0.67        0.00      5.37 o 
 -10   4  16       55.08       56.50      7.16 o 
  -9   4  16        0.63        0.00      4.65 o 
  -8   4  16      540.83      512.53     22.15 o 
  -7   4  16      121.12      123.06      9.37 o 
  -6   4  16      382.52      396.58     15.01 o 
  -5   4  16       40.95       26.39      5.83 o 
  -4   4  16      378.16      352.95     12.43 o 
  -3   4  16        8.36       10.87      5.12 o 
  -2   4  16       40.69       21.97      5.87 o 
  -1   4  16       60.69       41.05      6.43 o 
   0   4  16       14.98       18.68      5.93 o 
   1   4  16       47.83       45.68      6.99 o 
   2   4  16        2.61        4.62      7.17 o 
   3   4  16       60.17       51.38     10.38 o 
   4   4  16       21.79       22.11      9.06 o 
   5   4  16       11.03        7.35      8.65 o 
 -12   5  16      127.26      139.23     14.14 o 
 -11   5  16       44.30       37.81      7.32 o 
 -10   5  16        0.18        0.00      5.37 o 
  -9   5  16       14.96       13.66      7.49 o 
  -8   5  16        0.64        0.10      5.24 o 
  -7   5  16       79.58       70.04      7.70 o 
  -6   5  16      147.47      151.71      9.65 o 
  -5   5  16       12.27       11.60      5.43 o 
  -4   5  16       43.84       37.11      6.42 o 
  -3   5  16       19.20        7.60      5.00 o 
  -2   5  16        2.16        0.00      4.75 o 
  -1   5  16      139.08      133.16      9.03 o 
   0   5  16      235.56      202.47     10.39 o 
   1   5  16       34.54       36.54      6.56 o 
   2   5  16       56.19       67.82      8.08 o 
   3   5  16       22.91       13.61      7.04 o 
   4   5  16        0.39        3.23      7.05 o 
   5   5  16       70.61       64.21     15.68 o 
 -12   6  16        1.20        3.16      6.06 o 
 -11   6  16       50.47       53.02      7.77 o 
 -10   6  16       19.58       22.75      6.75 o 
  -9   6  16      190.35      211.27     11.22 o 
  -8   6  16       41.69       31.92      6.59 o 
  -7   6  16        0.10        0.00      5.06 o 
  -6   6  16       50.17       49.61      6.99 o 
  -5   6  16      242.33      226.63     10.71 o 
  -4   6  16       19.64       17.52      5.38 o 
  -3   6  16       14.16       14.16      5.39 o 
  -2   6  16       80.39       81.80     12.35 o 
  -1   6  16      144.70      150.71     11.99 o 
   0   6  16       45.65       28.89      8.48 o 
   1   6  16       39.53       41.35      8.70 o 
   2   6  16        3.10        0.00     10.52 o 
   3   6  16       66.66       76.53     18.10 o 
   4   6  16       19.54       25.48     15.01 o 
 -11   7  16       95.46      122.40     13.21 o 
 -10   7  16        2.36        3.16      6.87 o 
  -9   7  16       11.81       15.87      7.73 o 
  -8   7  16       51.46       49.37      7.74 o 
  -7   7  16       21.97       23.91      6.28 o 
  -6   7  16        6.43        6.44      6.76 o 
  -5   7  16        3.01        0.00      5.96 o 
  -4   7  16       49.03       51.67      8.88 o 
  -3   7  16      309.52      295.43     16.29 o 
  -2   7  16        2.04        3.16      6.99 o 
  -1   7  16       15.28        6.64      6.52 o 
   0   7  16        4.22        8.25      7.45 o 
   1   7  16       28.35       48.18      8.90 o 
   2   7  16        2.58        7.84     11.45 o 
   3   7  16       42.27       61.09     17.50 o 
   4   7  16       96.57      115.88     13.25 o 
 -11   8  16       12.41       14.73      8.37 o 
 -10   8  16       37.17       26.30     13.46 o 
  -9   8  16        7.41       17.27     10.91 o 
  -8   8  16        8.60       13.16      7.62 o 
  -7   8  16       75.78       66.08     15.22 o 
  -6   8  16        7.85        2.70      6.94 o 
  -5   8  16       58.78       62.40     10.09 o 
  -4   8  16        2.67        0.00      6.87 o 
  -3   8  16        0.93        1.71      8.94 o 
  -2   8  16       21.49       34.56     12.54 o 
  -1   8  16       41.08       53.38      9.96 o 
   0   8  16       75.69       61.37      9.96 o 
   1   8  16       34.00       23.62     10.04 o 
   2   8  16        0.41        0.06     12.19 o 
   3   8  16        5.60       12.22     12.99 o 
 -10   9  16       10.16        6.29      8.28 o 
  -9   9  16        4.31        3.13     11.89 o 
  -8   9  16       37.88       32.74      9.14 o 
  -7   9  16        8.95        7.96      7.53 o 
  -6   9  16      123.16      133.20     21.94 o 
  -5   9  16      117.64      129.91     13.44 o 
  -4   9  16      313.65      298.91     16.08 o 
  -3   9  16      158.74      184.10     13.77 o 
  -2   9  16       22.06       20.56      8.00 o 
  -1   9  16       22.78       13.09      7.62 o 
   0   9  16        8.34        7.71      7.90 o 
   1   9  16        5.06        4.74      7.78 o 
   2   9  16       19.81       24.33     14.87 o 
  -9  10  16        2.12        0.00      6.77 o 
  -8  10  16        2.09        3.05      7.69 o 
  -7  10  16        2.04        0.00      7.41 o 
  -6  10  16       40.94       33.14      8.77 o 
  -5  10  16       14.78       19.29      8.17 o 
  -4  10  16       67.63       61.83     13.87 o 
  -3  10  16      102.20      122.66     13.49 o 
  -2  10  16       93.74       94.61     11.88 o 
  -1  10  16       39.51       48.85     17.84 o 
   0  10  16       15.64       18.80      8.38 o 
   1  10  16        0.02        0.00      7.84 o 
  -7  11  16      101.81      115.92     13.81 o 
  -6  11  16      207.00      198.29     20.80 o 
  -5  11  16        3.45        8.27      9.62 o 
  -4  11  16        1.73        8.26      8.45 o 
  -3  11  16      131.52      132.14     28.32 o 
  -2  11  16        3.46        7.08      8.06 o 
  -1  11  16        0.33        0.00      7.28 o 
   0  11  16        4.89       13.29      8.42 o 
  -4  12  16       19.16        9.25      8.84 o 
 -13   0  17       84.69       73.94     16.33 o 
 -11   0  17      152.76      124.15     17.78 o 
  -9   0  17        5.13        5.30      9.14 o 
  -7   0  17      130.45      127.52     17.12 o 
  -5   0  17      583.88      591.59     28.27 o 
  -3   0  17       67.70       56.51     12.56 o 
  -1   0  17       34.09       35.44     11.26 o 
   1   0  17      146.95      171.23     18.38 o 
   3   0  17       39.20       68.93     16.02 o 
   5   0  17       24.69       31.06     15.08 o 
 -13   1  17       60.29       63.69     10.51 o 
 -12   1  17       43.90       50.75     10.75 o 
 -11   1  17        4.19        0.00      6.27 o 
 -10   1  17        5.52        5.88      5.56 o 
  -9   1  17       32.43       51.11      7.65 o 
  -8   1  17      117.00      123.36      9.77 o 
  -7   1  17        0.46        0.00      4.62 o 
  -6   1  17      258.20      259.01     13.51 o 
  -5   1  17       16.96       24.46      7.51 o 
  -4   1  17       61.01       70.46      9.55 o 
  -3   1  17      217.95      225.12     13.26 o 
  -2   1  17      146.94      147.31     12.02 o 
  -1   1  17       32.20       36.26      7.92 o 
   0   1  17       37.21       41.55      8.80 o 
   1   1  17        3.48        2.70      9.52 o 
   2   1  17        2.12        0.00      7.67 o 
   3   1  17        6.04        3.84      7.99 o 
   4   1  17       34.90       33.85      9.78 o 
   5   1  17       60.21       72.30     12.39 o 
 -12   2  17       13.57        3.32      5.95 o 
 -11   2  17        1.40        0.00      6.92 o 
 -10   2  17       21.42       14.31      6.13 o 
  -9   2  17       17.18       20.46      6.33 o 
  -8   2  17        4.53        4.70      5.58 o 
  -7   2  17        0.00        0.00      5.05 o 
  -6   2  17       12.81       12.31      5.65 o 
  -5   2  17       17.33       16.93      5.68 o 
  -4   2  17      338.83      289.04     12.09 o 
  -3   2  17      170.60      152.12      9.76 o 
  -2   2  17      371.27      409.18     17.27 o 
  -1   2  17       50.06       55.13      9.35 o 
   0   2  17       39.53       51.25      9.32 o 
   1   2  17       34.22       33.89      8.07 o 
   2   2  17       29.31       29.82      8.24 o 
   3   2  17        0.37        0.00      6.60 o 
   4   2  17        1.09        0.00      7.60 o 
 -12   3  17       71.53       65.20      8.58 o 
 -11   3  17       36.72       31.13      7.60 o 
 -10   3  17        1.23        2.31      5.74 o 
  -9   3  17       10.69       16.07      6.21 o 
  -8   3  17        0.46        0.00      5.11 o 
  -7   3  17      556.41      559.49     17.27 o 
  -6   3  17       48.77       53.73      7.31 o 
  -5   3  17       27.43       13.67      5.74 o 
  -4   3  17       92.27       88.58      9.00 o 
  -3   3  17      514.26      516.39     21.41 o 
  -2   3  17        0.61        0.00      5.13 o 
  -1   3  17        0.03        0.00      4.66 o 
   0   3  17        8.77       12.91      7.67 o 
   1   3  17       81.48       60.76     10.32 o 
   2   3  17       17.29        5.72     11.10 o 
   3   3  17        1.60        0.93      8.04 o 
   4   3  17       83.87      103.72     13.49 o 
 -12   4  17        3.03        3.25      6.05 o 
 -11   4  17       87.20       76.66      8.96 o 
 -10   4  17        0.29        1.62      5.45 o 
  -9   4  17        9.28        0.00      5.41 o 
  -8   4  17        5.97       13.62      6.02 o 
  -7   4  17        5.78        4.76      5.64 o 
  -6   4  17       19.91       18.06      6.05 o 
  -5   4  17      103.62      115.78      9.10 o 
  -4   4  17       20.85       16.18      8.07 o 
  -3   4  17        0.36        2.45      4.94 o 
  -2   4  17      349.04      319.37     19.68 o 
  -1   4  17      182.46      190.10     10.80 o 
   0   4  17       22.43       14.49      6.00 o 
   1   4  17        9.32       16.87      6.08 o 
   2   4  17       36.17       33.10      9.68 o 
   3   4  17      107.51       95.06     12.77 o 
   4   4  17        0.95        1.45     12.68 o 
 -12   5  17       25.11       11.08      6.90 o 
 -11   5  17       24.67       32.44      7.13 o 
 -10   5  17        1.07        5.18      5.75 o 
  -9   5  17       76.83       65.49     14.97 o 
  -8   5  17       99.94      102.57      9.34 o 
  -7   5  17       45.50       49.12      7.43 o 
  -6   5  17      261.16      283.39     14.61 o 
  -5   5  17       28.63       24.89      8.77 o 
  -4   5  17       63.46       56.71      7.26 o 
  -3   5  17      261.21      234.81     13.25 o 
  -2   5  17      144.06      132.94      9.37 o 
  -1   5  17      164.85      167.78      9.98 o 
   0   5  17       76.02       89.76      8.89 o 
   1   5  17        1.42        0.00      5.40 o 
   2   5  17       11.93        9.54     12.22 o 
   3   5  17        4.20        0.00     12.00 o 
   4   5  17       12.53        1.69     12.06 o 
 -11   6  17       29.00       41.88      7.93 o 
 -10   6  17       78.75       95.40     22.26 o 
  -9   6  17       19.64       17.73      6.31 o 
  -8   6  17        6.97        5.13      5.69 o 
  -7   6  17       24.26       14.10      6.01 o 
  -6   6  17        5.23        7.25      5.36 o 
  -5   6  17        0.03        0.00      5.51 o 
  -4   6  17       11.42       14.03      6.04 o 
  -3   6  17       60.03       51.18      9.03 o 
  -2   6  17       31.78       34.14      8.65 o 
  -1   6  17        0.27        3.31      6.77 o 
   0   6  17        2.17        0.00      6.28 o 
   1   6  17       19.45       17.67      7.65 o 
   2   6  17        3.31        8.86     13.00 o 
   3   6  17        7.13        5.50     12.70 o 
 -10   7  17       18.78        8.29     12.18 o 
  -9   7  17        0.35        0.00      6.73 o 
  -8   7  17       97.36      112.06     12.32 o 
  -7   7  17       14.44        8.82      7.00 o 
  -6   7  17        0.49        0.59      6.06 o 
  -5   7  17        3.96        0.00      6.83 o 
  -4   7  17      229.55      222.37     14.35 o 
  -3   7  17       77.08       74.12     12.15 o 
  -2   7  17       18.34       12.97      8.04 o 
  -1   7  17        6.55       10.71      7.26 o 
   0   7  17       46.00       41.96     14.72 o 
   1   7  17        3.96        3.46      7.43 o 
   2   7  17       63.04       52.43     16.27 o 
 -10   8  17       52.57       72.93     13.88 o 
  -9   8  17       31.59       27.63      9.33 o 
  -8   8  17        2.63        3.97     10.79 o 
  -7   8  17       35.19       18.23      8.38 o 
  -6   8  17        2.24        0.00      6.34 o 
  -5   8  17      182.33      186.60     21.29 o 
  -4   8  17       80.29       84.05     11.32 o 
  -3   8  17       71.87       82.15     11.23 o 
  -2   8  17       88.82       73.13     12.40 o 
  -1   8  17       74.74       69.06     16.44 o 
   0   8  17        2.10        3.69     13.70 o 
   1   8  17        5.96        1.00      7.26 o 
   2   8  17        0.39        0.68     11.97 o 
  -9   9  17       24.68       31.49     19.67 o 
  -8   9  17        0.31        0.00      6.98 o 
  -7   9  17        1.18        0.00      7.55 o 
  -6   9  17        1.10        8.02      7.57 o 
  -5   9  17       19.49       21.36      9.20 o 
  -4   9  17        1.15       15.83      8.09 o 
  -3   9  17        0.72        0.00      6.14 o 
  -2   9  17        8.68       14.92      8.24 o 
  -1   9  17        0.60        0.00      7.02 o 
   0   9  17       48.02       52.75     10.47 o 
   1   9  17       16.97       21.55      9.30 o 
  -7  10  17       28.91       32.27     10.48 o 
  -6  10  17      134.32      132.17     13.78 o 
  -5  10  17      289.85      275.29     23.88 o 
  -4  10  17        8.27       16.63     15.35 o 
  -3  10  17       16.94       19.11      8.66 o 
  -2  10  17        5.58        3.39      7.65 o 
  -1  10  17        0.34        0.00      7.30 o 
 -12   0  18       38.76       45.85     14.01 o 
 -10   0  18       63.40       41.81     13.02 o 
  -8   0  18       45.81       65.17     15.30 o 
  -6   0  18       23.63       30.66     11.20 o 
  -4   0  18        0.39        1.36      8.97 o 
  -2   0  18       79.06       59.07     13.37 o 
   0   0  18       16.59        5.19      9.71 o 
   2   0  18       75.39       82.34     16.05 o 
 -12   1  18       54.38       49.50      9.74 o 
 -11   1  18        0.07        0.00      7.26 o 
 -10   1  18       30.86       36.07     11.13 o 
  -9   1  18       32.49       35.26      8.98 o 
  -8   1  18       85.28      107.66     12.66 o 
  -7   1  18       40.00       32.56     14.11 o 
  -6   1  18        0.03        0.00      6.05 o 
  -5   1  18        8.89       12.01      6.44 o 
  -4   1  18       89.73      124.83     12.57 o 
  -3   1  18       36.03       25.99      7.93 o 
  -2   1  18       35.88       37.53      8.48 o 
  -1   1  18       71.60       68.36      9.94 o 
   0   1  18      127.62      108.92     12.01 o 
   1   1  18        5.72        8.43      7.48 o 
   2   1  18       11.05        0.00      7.22 o 
   3   1  18       39.38       32.47      9.93 o 
 -12   2  18        1.30        0.00      6.11 o 
 -11   2  18       64.87       64.66     11.27 o 
 -10   2  18       44.01       35.20      7.90 o 
  -9   2  18       49.78       43.46      7.95 o 
  -8   2  18        7.97        5.67      5.76 o 
  -7   2  18      364.38      386.98     14.62 o 
  -6   2  18        8.65        0.00      5.18 o 
  -5   2  18       12.40       11.85      5.76 o 
  -4   2  18       40.71       30.26      6.56 o 
  -3   2  18       38.11       34.93      8.25 o 
  -2   2  18       26.39       25.94      7.92 o 
  -1   2  18       20.55       24.72     10.72 o 
   0   2  18        4.11        7.47      6.97 o 
   1   2  18       17.58       15.41      7.70 o 
   2   2  18       19.26        9.76     11.82 o 
   3   2  18       86.05       89.68     12.66 o 
 -11   3  18       10.31        6.49      6.82 o 
 -10   3  18       20.00       22.29      7.17 o 
  -9   3  18       22.61       28.49      7.18 o 
  -8   3  18        3.94        2.23      5.83 o 
  -7   3  18       14.81        8.12      5.59 o 
  -6   3  18        0.29        0.00      5.30 o 
  -5   3  18        1.25        0.00      5.24 o 
  -4   3  18        1.02        0.00      5.51 o 
  -3   3  18       66.74       50.68      7.56 o 
  -2   3  18        0.54        0.00      4.95 o 
  -1   3  18      129.73      120.03     12.63 o 
   0   3  18        0.41        0.00      6.37 o 
   1   3  18       11.48       10.50      7.34 o 
   2   3  18       12.53        7.64      8.03 o 
   3   3  18       63.59       72.26     11.86 o 
 -11   4  18       11.77        0.00      5.79 o 
 -10   4  18       86.34      101.39     10.14 o 
  -9   4  18        0.23        0.68      5.57 o 
  -8   4  18       19.11       17.16      6.32 o 
  -7   4  18       28.01       31.68      6.78 o 
  -6   4  18      331.55      339.18     13.47 o 
  -5   4  18      167.77      158.68     10.25 o 
  -4   4  18       34.08       17.76      9.04 o 
  -3   4  18       52.66       52.13      7.61 o 
  -2   4  18      334.78      348.31     18.78 o 
  -1   4  18        0.61        2.13      6.58 o 
   0   4  18        2.41        0.01      5.52 o 
   1   4  18        0.78        4.44      7.15 o 
   2   4  18       27.66       48.80     10.65 o 
 -10   5  18       51.77       44.04      7.89 o 
  -9   5  18       33.76       28.70      7.10 o 
  -8   5  18        6.69       15.69      6.62 o 
  -7   5  18        7.53        2.69      5.76 o 
  -6   5  18        0.11        0.20      5.28 o 
  -5   5  18       12.31        8.42      5.85 o 
  -4   5  18       63.91       65.49     11.11 o 
  -3   5  18        5.75        3.35      6.10 o 
  -2   5  18       73.15       76.95      8.55 o 
  -1   5  18        6.75        7.50      6.00 o 
   0   5  18       13.61        8.44      7.72 o 
   1   5  18        4.41        3.28      8.71 o 
   2   5  18       17.10        0.40     11.89 o 
 -10   6  18       11.42       19.13      7.30 o 
  -9   6  18       13.20        9.20      7.44 o 
  -8   6  18        6.17        1.88      5.74 o 
  -7   6  18       93.08      103.78      9.68 o 
  -6   6  18       16.19       15.84      6.28 o 
  -5   6  18       82.65       99.18     11.66 o 
  -4   6  18        0.00        2.77     13.07 o 
  -3   6  18       46.04       51.08      9.87 o 
  -2   6  18       49.03       47.86      9.66 o 
  -1   6  18       60.07       65.68     10.22 o 
   0   6  18        4.00        0.00      6.88 o 
   1   6  18        5.89        0.00      7.17 o 
  -9   7  18       83.22      112.29     17.23 o 
  -8   7  18       15.30        9.42      7.65 o 
  -7   7  18       15.37        6.30      7.67 o 
  -6   7  18        8.37        9.70      9.99 o 
  -5   7  18       64.81       73.39     16.64 o 
  -4   7  18       18.60       16.91      8.65 o 
  -3   7  18       35.34       28.40      8.62 o 
  -2   7  18       39.70       46.39      9.55 o 
  -1   7  18       35.77       37.23      9.64 o 
   0   7  18       40.15       44.11      9.59 o 
   1   7  18       19.67        9.38      7.80 o 
  -8   8  18       23.72       22.88      9.18 o 
  -7   8  18       10.13       11.06      8.23 o 
  -6   8  18       38.23       33.74      9.42 o 
  -5   8  18        4.78        3.84      7.78 o 
  -4   8  18       38.77       39.80      9.86 o 
  -3   8  18       10.72        9.84      7.54 o 
  -2   8  18       20.15       22.11      8.48 o 
  -1   8  18        0.21        0.00      7.53 o 
  -6   9  18       13.17        0.00      7.18 o 
  -5   9  18       22.03       18.74      9.14 o 
  -4   9  18      268.58      302.25     20.93 o 
  -3   9  18        6.80        4.16      7.92 o 
  -2   9  18        4.05        1.00      7.85 o 
  -9   0  19       20.63       15.07     11.32 o 
  -7   0  19      240.41      206.45     20.46 o 
  -5   0  19       39.99       39.90     13.36 o 
  -3   0  19      194.47      222.80     21.80 o 
  -1   0  19        0.04        0.00     10.62 o 
   1   0  19        4.35        0.00      9.66 o 
 -10   1  19        5.59       13.12     12.15 o 
  -9   1  19        0.05        0.00      6.75 o 
  -8   1  19       77.60       85.48     11.77 o 
  -7   1  19        1.02        4.60      7.27 o 
  -6   1  19      109.58       86.35     11.47 o 
  -5   1  19       54.08       54.17      9.60 o 
  -4   1  19      170.83      183.28     13.60 o 
  -3   1  19        8.81       16.12      8.32 o 
  -2   1  19       21.70       10.74      7.39 o 
  -1   1  19       18.90       24.82      8.55 o 
   0   1  19        3.09        1.35      6.84 o 
   1   1  19        2.07        0.00     11.20 o 
 -10   2  19        3.12        3.07      6.35 o 
  -9   2  19        3.89        1.35      6.29 o 
  -8   2  19       17.74       13.79      6.80 o 
  -7   2  19       84.29       67.70      8.88 o 
  -6   2  19       73.84       81.43      9.34 o 
  -5   2  19       10.19        0.00      7.31 o 
  -4   2  19        3.45        0.00      7.03 o 
  -3   2  19        6.46        6.48      8.37 o 
  -2   2  19       20.02       27.20      9.54 o 
  -1   2  19        0.00        0.00      6.49 o 
   0   2  19       12.45        5.11      7.56 o 
   1   2  19        3.77        0.44      7.45 o 
 -10   3  19        2.06        0.00      6.20 o 
  -9   3  19       94.44      115.37     10.93 o 
  -8   3  19      159.95      154.86     11.48 o 
  -7   3  19       15.73        6.07      6.56 o 
  -6   3  19      206.20      179.64     11.58 o 
  -5   3  19      138.69      148.47     11.49 o 
  -4   3  19       16.50       13.04      6.36 o 
  -3   3  19       91.85      102.83      9.83 o 
  -2   3  19        8.60        0.84      7.49 o 
  -1   3  19        8.24       14.89      8.22 o 
   0   3  19        2.22        1.52     17.43 o 
   1   3  19        2.28        3.43      7.79 o 
 -10   4  19        2.98        2.34      6.81 o 
  -9   4  19       35.58       21.81      7.37 o 
  -8   4  19       17.11       14.65      6.70 o 
  -7   4  19       28.00       41.36      7.47 o 
  -6   4  19        8.85        1.17      6.10 o 
  -5   4  19       19.01       25.75      7.28 o 
  -4   4  19       15.91       29.00      7.26 o 
  -3   4  19      173.73      173.76     11.42 o 
  -2   4  19        5.55        0.00      5.78 o 
  -1   4  19       19.00       11.32      6.13 o 
   0   4  19       32.93       20.44      8.51 o 
   1   4  19        3.55        0.00      8.05 o 
  -9   5  19       33.02       36.39      8.18 o 
  -8   5  19        5.40        0.00      6.13 o 
  -7   5  19        0.86        0.13      5.92 o 
  -6   5  19        5.69        0.00      5.51 o 
  -5   5  19      130.07      133.93     10.50 o 
  -4   5  19      151.55      117.47     10.01 o 
  -3   5  19        0.01        3.74      5.95 o 
  -2   5  19       27.16       24.54      8.58 o 
  -1   5  19        3.29        4.55      7.50 o 
   0   5  19        6.09        0.00      7.41 o 
  -8   6  19       21.58       14.85      6.67 o 
  -7   6  19        0.18        0.00      7.15 o 
  -6   6  19       17.29        2.70      7.63 o 
  -5   6  19       12.19       20.68      8.63 o 
  -4   6  19        7.18        8.64      7.53 o 
  -3   6  19        5.84        4.20      7.78 o 
  -2   6  19       12.97       23.31      8.75 o 
  -1   6  19       13.23        5.55      7.88 o 
  -7   7  19        5.25        0.00      7.40 o 
  -6   7  19       18.45        8.94      7.83 o 
  -5   7  19        1.47        0.00      6.69 o 
  -4   7  19       16.46        7.60      8.05 o 
  -3   7  19        0.40        8.94      8.00 o 
  -2   7  19        2.77        0.00      9.99 o 
  -8   0  20      101.19      110.16     18.64 o 
  -6   0  20       14.39        5.18     11.52 o 
  -4   0  20      167.49      204.05     21.12 o 
  -2   0  20       30.69       15.64     12.17 o 
  -9   1  20        5.83        6.25      8.50 o 
  -8   1  20       17.92       34.99      9.92 o 
  -7   1  20       42.06       54.87     26.01 o 
  -6   1  20       98.35      102.91     12.47 o 
  -5   1  20       46.33       47.38      9.91 o 
  -4   1  20       22.37       28.28      8.95 o 
  -3   1  20        2.01        3.87      7.67 o 
  -2   1  20      113.86      131.93     13.46 o 
  -1   1  20       13.04       25.65      9.48 o 
  -8   2  20        0.81        5.72      8.17 o 
  -7   2  20      207.92      203.15     15.33 o 
  -6   2  20       60.67       59.60     14.07 o 
  -5   2  20       69.40       64.24     11.01 o 
  -4   2  20        0.27        0.00      7.40 o 
  -3   2  20      121.99      110.57     20.47 o 
  -2   2  20        3.52        9.51      8.53 o 
  -1   2  20       10.69       11.13      8.54 o 
  -8   3  20        0.39        0.00      6.74 o 
  -7   3  20        6.15       19.00      7.18 o 
  -6   3  20        4.17        6.36      6.67 o 
  -5   3  20       77.62       89.99     12.03 o 
  -4   3  20       37.47       45.37     10.00 o 
  -3   3  20       21.52       24.94      9.04 o 
  -2   3  20        1.85        0.00      7.78 o 
  -7   4  20        1.38        8.07      6.83 o 
  -6   4  20       62.42       63.32      9.39 o 
  -5   4  20      158.25      162.16     11.81 o 
  -4   4  20      185.83      209.88     12.72 o 
  -3   4  20       11.88        1.29      6.40 o 
  -2   4  20        1.53        2.99      8.54 o 
  -6   5  20       10.36        7.48      6.81 o 
  -5   5  20        0.75        0.18      6.02 o 
  -4   5  20        3.42        0.45      7.79 o 
                                                 
